# Supplementary material for: Trends in mortality and major adverse cardiovascular events following incident acute myocardial infarction
Source: BMC Cardiovasc Disord. 2026 Jan 10;26:125. doi: 10.1186/s12872-025-05481-2 (PMC12882593; doi:10.1186/s12872-025-05481-2)
Supplement: Supplementary file 2 — Supplementary Material 2. [file 12872_2025_5481_MOESM2_ESM.xlsx]

## Sheet: Acute Myocardial Infarction
Codes for Acute Myocardial Infarction
readcode	desc
HNG0009	[RFC] Myocardial infarction (MI)
Gyu34	[X]Acute transmural myocardial infarction of unspecif site
Gyu35	[X]Subsequent myocardial infarction of other sites
Gyu36	[X]Subsequent myocardial infarction of unspecified site
^ESCTAB477593	Aborted myocardial infarction
^ESCTAC654611	ACS - Acute coronary syndrome
G3010	Acute anteroapical infarction
^ESCTAC334347	Acute anteroapical myocardial infarction
G300	Acute anterolateral infarction
G3011	Acute anteroseptal infarction
G3115	Acute coronary syndrome
G31y0-99	Acute coronary syndrome
^ESCTAC369992	Acute inferior myocardial infarction
G302	Acute inferolateral infarction
G303	Acute inferoposterior infarction
G30	Acute myocardial infarction
G30z	Acute myocardial infarction NOS
^ESCTAC338160	Acute myocardial infarction of anterior wall
^ESCTAC364164	Acute myocardial infarction of anterolateral wall
^ESCTAC477589	Acute myocardial infarction of atrium
^ESCTAC369991	Acute myocardial infarction of diaphragmatic wall
^ESCTAC356587	Acute myocardial infarction of inferolateral wall
^ESCTAC374574	Acute myocardial infarction of inferoposterior wall
^ESCTAC345218	Acute myocardial infarction of lateral wall
^ESCTAC378491	Acute myocardial infarction of septum
^ESCTAC378492	Acute myocardial infarction of septum alone
G3070	Acute non-Q wave infarction
G3071	Acute non-ST segment elevation myocardial infarction
G30B	Acute posterolateral myocardial infarction
^ESCTAC593532	Acute Q wave myocardial infarction
G309	Acute Q-wave infarct
G30y2	Acute septal infarction
G30X0	Acute ST segment elevation myocardial infarction
G307	Acute subendocardial infarction
G30X	Acute transmural myocardial infarction of unspecif site
^ESCTAM342720	AMI - Acute myocardial infarction
G301z	Anterior myocardial infarction NOS
^ESCT1222077	Atrial septal defect due to and following acute myocardial infarction
^ESCT1222130	Cardiac rupture due to and following acute myocardial infarction
G30-3	Cardiac rupture following myocardial infarction (MI)
EGTON2G41	Cause of Death- Acute Myocardial Infarction
EGTON2EGTON433	Cause of Death- Myocardial Infarction
G30-2	Coronary thrombosis
G30-98	Coronary thrombosis
^ESCTCT660113	CT - Coronary thrombosis
^ESCTDE505652	Defect of ventricular septum following myocardial infarction
323Z	ECG: myocardial infarct NOS
323	ECG: myocardial infarction
^ESCTEK458605	EKG: myocardial infarction
^ESCTEL458604	Electrocardiographic myocardial infarction
9hM	Exception reporting: myocardial infarction quality indicator
EMISR4QFI1	First myocardial infarction
^ESCT1222076	Haemopericardium due to and following acute myocardial infarction
^ESCTHE477622	Hemopericardium as current complication following acute myocardial infarction
^ESCT1222075	Hemopericardium due to and following acute myocardial infarction
G308	Inferior myocardial infarction NOS
G305	Lateral myocardial infarction NOS
G30-5	MI - acute myocardial infarction
^ESCTMI285534	MI - Myocardial infarction
G3110-1	MI - Myocardial infarction aborted
^ESCTMI505646	MI - Silent myocardial infarction
^ESCTMY285530	Myocardial infarction
G30-99	Myocardial Infarction
G3110	Myocardial infarction aborted
^ESCTMY634865	Myocardial infarction with complication
G30y	Other acute myocardial infarction
G30yz	Other acute myocardial infarction NOS
G301	Other specified anterior myocardial infarction
^ESCTPE505695	Pericarditis following myocardial infarction
G304	Posterior myocardial infarction NOS
^ESCTPO357639	Postmyocardial infarction pericarditis
^ESCTRU477625	Rupture of cardiac wall without hemopericardium as current complication following acute myocardial infarction
^ESCT1222078	Rupture of chordae tendinae due to and following acute myocardial infarction
G30-7	Silent myocardial infarction
^ESCTST665122	STEMI - ST elevation myocardial infarction
G35	Subsequent myocardial infarction
G350	Subsequent myocardial infarction of anterior wall
G351	Subsequent myocardial infarction of inferior wall
G353	Subsequent myocardial infarction of other sites
G35X	Subsequent myocardial infarction of unspecified site
G30-6	Thrombosis - coronary
^ESCT1222079	Thrombosis of atrium, auricular appendage, and ventricle due to and following acute myocardial infarction
G306	True posterior myocardial infarction

## Sheet: Body Mass Index
Codes for Body Mass Index
readcode	desc
^ESCTBA828699	Baseline BMI (body mass index)
^ESCTBA828696	Baseline BMI (body mass index) centile
22KB	Baseline body mass index
22K90	Baseline body mass index centile
^ESCTBM348480	BMI - Body mass index
^ESCTBM683133	BMI (body mass index) 20-24 - normal
^ESCTBM676340	BMI (body mass index) 40+ - severely obese
^ESCTBM733296	BMI (body mass index) centile
22K	Body mass index
^ESCTBO348478	Body mass index
PCNQBO1	Body mass index
JHCBO5	Body mass index 18.5-24.9
22K8	Body mass index 20-24 - normal
^ESCTBO455370	Body mass index 25-29 - overweight
22K5	Body mass index 30+ - obesity
^ESCTBO676339	Body mass index 40+ - morbidly obese
22K7	Body mass index 40+ - severely obese
22K9	Body mass index centile
22K2	Body mass index high K/M2
22K4	Body mass index index 25-29 - overweight
EMISNQBO29	Body mass index less than 18.5
22K6	Body mass index less than 20
22K3	Body mass index low K/M2
22K1	Body mass index normal K/M2
^ESCTDE260362	Decreased BMI (body mass index)
^ESCTIN328471	Increased BMI (body mass index)
^ESCTNO307061	Normal BMI (body mass index)
22KC	Obese class I (body mass index 30.0 - 34.9)
22KD	Obese class II (body mass index 35.0 - 39.9)
^ESCTTA827998	Target BMI (body mass index)
EMISNQTA9	Target body mass index
22KA	Target body mass index

## Sheet: Ethnicity
Codes for ethnicity
readcode	desc
9i64	Asian and Chinese - ethnic category 2001 census
9t16	Asian or Asian British: Indian - NI ethnic cat 2011 census
9t0A	Asian/Asian Brit: Bangladeshi- Eng+Wales eth cat 2011 census
9t0B	Asian/Asian Brit: Chinese - Eng+Wales ethnic cat 2011 census
9t08	Asian/Asian Brit: Indian - Eng+Wales ethnic cat 2011 census
9t18	Asian/Asian British: Bangladeshi - NI ethnic cat 2011 census
9t19	Asian/Asian British: Chinese - NI ethnic cat 2011 census
9t17	Asian/Asian British: Pakistani - NI ethnic cat 2011 census
9t09	Asian/Asian British:Pakistani- Eng+Wales eth cat 2011 census
9t2A	Asian: Chinese - Scotland ethnic category 2011 census
9t28	Asian: Indian, Indian Scot/Indian Brit- Scotland 2011 census
9t27	Asian: Pakistani/Pakistani Scot/Pakistani Brit- Scot 2011
9S8	Bangladeshi
EMISNQBA5	Bangladeshi
9i9	Bangladeshi or British Bangladeshi - ethn categ 2001 census
9t29	Bangladeshi, Bangladeshi Scot or Bangladeshi Brit- Scot 2011
9S3	Black African
9SB6	Black African and White
9i61	Black and Chinese - ethnic category 2001 census
9i62	Black and White - ethnic category 2001 census
9S42-1	Black Caribbean
9S2	Black Caribbean
9SB5	Black Caribbean and White
9S42	Black Caribbean/W.I./Guyana
^ESCTBL551668	Black Caribbean/West India/Guyana
9S42-2	Black West Indian
EMISNQCH30	Chinese
9T1C	Chinese
9S9	Chinese
9iE	Chinese - ethnic category 2001 census
9i63	Chinese and White - ethnic category 2001 census
13yp	Chinese Evangelical Christian
EMISNQCH53	Chinese Evangelical Christian, follower of religion
JHCCO593	HS WHITE
9S6	Indian
EMISNQIN16	Indian
9T1D	Indian
9i7	Indian or British Indian - ethnic category 2001 census
1347	Indian origin
13yz	Indian Orthodox
EMISNQIN52	Indian Orthodox, follower of religion
^ESCTIN812169	Indian Orthodox, follower of religion
9i2Q	Mixed Irish and other White - ethnic category 2001 census
9t14	Mixed: White and Asian - NI ethnic category 2011 census
9t13	Mixed: White and Black African - NI ethnic cat 2011 census
9t12	Mixed: White and Black Caribbean - NI ethnic cat 2011 census
9t06	Mixed: White+Asian - Eng+Wales ethnic category 2011 census
9t05	Mixed: White+Black African - Eng+Wales eth cat 2011 census
9t04	Mixed: White+Black Caribbean - Eng+Wales eth cat 2011 census
9i2R	Oth White European/European unsp/Mixed European 2001 census
9SH	Other Asian ethnic group
9iAA	Other Asian or Asian unspecified ethnic category 2001 census
9S51	Other Black - Black/White orig
9SJ	Other ethnic group
9t1F	Other ethnic group: any other grp- NI ethnic cat 2011 census
9t0G	Other ethnic group: Arab - Eng+Wales ethnic cat 2011 census
9t1E	Other ethnic group: Arab - NI ethnic category 2011 census
9SB2	Other ethnic, Asian/White orig
^ESCTOT474036	Other ethnic, Asian/White origin
9SB1	Other ethnic, Black/White orig
^ESCTOT474034	Other ethnic, Black/White origin
9SB3	Other ethnic, mixed white orig
^ESCTOT474038	Other ethnic, mixed white origin
9SAC	Other European (NMO)
9i2S	Other mixed White - ethnic category 2001 census
9i2	Other White background - ethnic category 2001 census
9S14	Other white British ethnic group
9i2T	Other White or White unspecified ethnic category 2001 census
9S7	Pakistani
EMISNQPA32	Pakistani
9i8	Pakistani or British Pakistani - ethnic category 2001 census
134I	RACE: Bangladeshi
134B	RACE: Caucasian
134D	RACE: Chinese
134M	RACE: Pakistani
134K	Race: West indian
134N	Race: White
9SA3-2	West Indian (NMO)
134A	West Indian origin
9S1	White
9t10	White - Northern Ireland ethnic category 2011 census
9i5	White and Asian - ethnic category 2001 census
9i4	White and Black African - ethnic category 2001 census
9i3	White and Black Caribbean - ethnic category 2001 census
9S10	White British
9i00	White British - ethnic category 2001 census
9S11	White Irish
9i10	White Irish - ethnic category 2001 census
9S13	White Scottish
9t02	White: Gypsy/Irish Traveller - Eng+Wales eth cat 2011 census
9t23	White: Gypsy/Irish Traveller - Scotland ethnic cat 2011 cens
9t01	White: Irish - England and Wales ethnic category 2011 census
9t22	White: Irish - Scotland ethnic category 2011 census
9t21	White: other British - Scotland ethnic category 2011 census
9t03	White: other White backgrd- Eng+Wales ethnic cat 2011 census
9t25	White: other White ethnic grp- Scotland ethnic cat 2011 cens
9t24	White: Polish - Scotland ethnic category 2011 census
9t20	White: Scottish - Scotland ethnic category 2011 census
9t00	White:Eng/Welsh/Scot/NI/Brit - England and Wales 2011 census

## Sheet: Anticoagulants
Codes for anticoagulants
prodcodeid1	prodcodeid	productname
3098000000000000	3097541000033110	Acenocoumarol 1mg tablets
3314000000000000	3314341000033110	Angiox 250mg powder for concentrate for solution for infusion vials (The Medicines Company UK Ltd)
6444000000000000	6444441000033110	Apixaban 2.5mg tablets
8233000000000000	8232941000033110	Apixaban 5mg tablets
8123000000000000	8123241000033110	Argatroban 250mg/2.5ml solution for infusion vials
1.259e+16	1.25946e+16	Argatroban 50mg/50ml solution for infusion vials
4268000000000000	4267841000033110	Arixtra 1.5mg/0.3ml solution for injection pre-filled syringes (Aspen Pharma Trading Ltd)
3281000000000000	3280941000033110	Arixtra 10mg/0.8ml solution for injection pre-filled syringes (Aspen Pharma Trading Ltd)
2730000000000000	2729641000033110	Arixtra 2.5mg/0.5ml solution for injection pre-filled syringes (Aspen Pharma Trading Ltd)
3281000000000000	3280741000033110	Arixtra 5mg/0.4ml solution for injection pre-filled syringes (Aspen Pharma Trading Ltd)
3281000000000000	3280841000033110	Arixtra 7.5mg/0.6ml solution for injection pre-filled syringes (Aspen Pharma Trading Ltd)
1.258e+16	1.25846e+16	Arovi 100mg/1ml solution for injection pre-filled syringes (ROVI Biotech Ltd)
1.258e+16	1.25847e+16	Arovi 120mg/0.8ml solution for injection pre-filled syringes (ROVI Biotech Ltd)
1.258e+16	1.25848e+16	Arovi 150mg/1ml solution for injection pre-filled syringes (ROVI Biotech Ltd)
1.258e+16	1.25849e+16	Arovi 20mg/0.2ml solution for injection pre-filled syringes (ROVI Biotech Ltd)
1.259e+16	1.2585e+16	Arovi 40mg/0.4ml solution for injection pre-filled syringes (ROVI Biotech Ltd)
1.259e+16	1.25851e+16	Arovi 60mg/0.6ml solution for injection pre-filled syringes (ROVI Biotech Ltd)
1.259e+16	1.25852e+16	Arovi 80mg/0.8ml solution for injection pre-filled syringes (ROVI Biotech Ltd)
2799000000000000	2798741000033110	Bivalirudin 250mg powder for solution for infusion vials
3314000000000000	3314241000033110	Calciparine 12,500units/0.5ml solution for injection pre-filled syringes (Sanofi)
194400000000000	194441000033119	Calciparine 5,000units/0.2ml solution for injection pre-filled syringes (Sanofi-Synthelabo Ltd)
195700000000000	195741000033110	Calciparine Injection 25000 units/ml, 0.8 ml syringe
194500000000000	194541000033118	Canusal 200units/2ml patency solution ampoules (Wockhardt UK Ltd)
193500000000000	193541000033115	Clexane 100mg/1ml solution for injection pre-filled syringes (Sanofi)
274900000000000	274941000033116	Clexane 20mg/0.2ml solution for injection pre-filled syringes (Sanofi)
276400000000000	276441000033116	Clexane 300mg/3ml solution for injection multidose vials (Sanofi)
4153000000000000	4153241000033110	Clexane 40mg/0.4ml solution for injection pre-filled syringes (Sanofi)
276500000000000	276541000033115	Clexane 60mg/0.6ml solution for injection pre-filled syringes (Sanofi)
275000000000000	275041000033116	Clexane 80mg/0.8ml solution for injection pre-filled syringes (Sanofi)
275100000000000	275141000033117	Clexane Forte 120mg/0.8ml solution for injection pre-filled syringes (Sanofi)
2733000000000000	2732541000033110	Clexane Forte 150mg/1ml solution for injection pre-filled syringes (Sanofi)
2733000000000000	2732641000033110	Clexane Injection 120 mg/0.8 ml pre-filled syringe
2042000000000000	2042141000033110	Clexane Injection 150 mg/1 ml pre-filled syringe
2042000000000000	2042241000033110	Coumadin 4mg tablets (Imported (Canada))
6112000000000000	6112441000033110	Dabigatran etexilate 110mg capsules
4500000000000000	4500341000033110	Dabigatran etexilate 150mg capsules
6436000000000000	6436141000033110	Dabigatran etexilate 75mg capsules
4500000000000000	4500241000033110	Dalteparin sodium 10,000units/0.4ml solution for injection pre-filled syringes
1727000000000000	1726741000033110	Dalteparin sodium 10,000units/1ml solution for injection ampoules
404000000000000	404041000033110	Dalteparin sodium 10,000units/1ml solution for injection pre-filled syringes
1782000000000000	1781541000033110	Dalteparin sodium 10,000units/4ml solution for injection ampoules
404200000000000	404241000033119	Dalteparin sodium 100,000units/4ml solution for injection vials
1822000000000000	1821941000033110	Dalteparin sodium 12,500units/0.5ml solution for injection pre-filled syringes
1727000000000000	1726841000033110	Dalteparin sodium 15,000units/0.6ml solution for injection pre-filled syringes
1727000000000000	1726941000033110	Dalteparin sodium 18,000units/0.72ml solution for injection pre-filled syringes
1727000000000000	1727041000033110	Dalteparin sodium 2,500units/0.2ml solution for injection pre-filled syringes
404100000000000	404141000033114	Dalteparin sodium 5,000units/0.2ml solution for injection pre-filled syringes
404300000000000	404341000033112	Dalteparin sodium 7,500units/0.3ml solution for injection pre-filled syringes
2640000000000000	2640441000033110	Danaparoid sodium 750units/0.6ml solution for injection ampoules
404400000000000	404441000033118	Dindevan Tablets 10 mg
469000000000000	469041000033113	Dindevan Tablets 25 mg
469100000000000	469141000033112	Dindevan Tablets 50 mg
469200000000000	469241000033117	Edoxaban 15mg tablets
1.049e+16	1.04935e+16	Edoxaban 30mg tablets
1.049e+16	1.04936e+16	Edoxaban 60mg tablets
1.049e+16	1.04937e+16	Eliquis 2.5mg tablets (Bristol-Myers Squibb Pharmaceuticals Ltd)
6445000000000000	6444541000033110	Eliquis 5mg tablets (Bristol-Myers Squibb Pharmaceuticals Ltd)
8233000000000000	8233041000033110	Enoxaparin Becat 100mg/1ml solution for injection pre-filled syringes (ROVI Biotech Ltd)
1.248e+16	1.24766e+16	Enoxaparin Becat 20mg/0.2ml solution for injection pre-filled syringes (ROVI Biotech Ltd)
1.248e+16	1.24761e+16	Enoxaparin Becat 40mg/0.4ml solution for injection pre-filled syringes (ROVI Biotech Ltd)
1.248e+16	1.24762e+16	Enoxaparin Becat 60mg/0.6ml solution for injection pre-filled syringes (ROVI Biotech Ltd)
1.248e+16	1.24763e+16	Enoxaparin Becat 80mg/0.8ml solution for injection pre-filled syringes (ROVI Biotech Ltd)
1.248e+16	1.24764e+16	Enoxaparin sodium 100mg/1ml solution for injection pre-filled syringes
516600000000000	516641000033117	Enoxaparin sodium 120mg/0.8ml solution for injection pre-filled syringes
2042000000000000	2041741000033110	Enoxaparin sodium 150mg/1ml solution for injection pre-filled syringes
2042000000000000	2041941000033110	Enoxaparin sodium 20mg/0.2ml solution for injection pre-filled syringes
517000000000000	517041000033113	Enoxaparin sodium 300mg/3ml solution for injection vials
4153000000000000	4153141000033110	Enoxaparin sodium 40mg/0.4ml solution for injection pre-filled syringes
517100000000000	517141000033112	Enoxaparin sodium 60mg/0.6ml solution for injection pre-filled syringes
516700000000000	516741000033114	Enoxaparin sodium 80mg/0.8ml solution for injection pre-filled syringes
516800000000000	516841000033116	Epoprostenol 1.5mg powder (pH12) for solution for infusion vials
8535000000000000	8535041000033110	Epoprostenol 1.5mg powder and solvent (pH10.5) for solution for infusion vials
1.18e+16	1.17991e+16	Epoprostenol 1.5mg powder and solvent (pH12) for solution for infusion vials
1.18e+16	1.18025e+16	Epoprostenol 500microgram powder (pH12) for solution for infusion vials
8535000000000000	8534941000033110	Epoprostenol 500microgram powder and solvent (pH10.5) for solution for infusion vials
1.18e+16	1.17992e+16	Epoprostenol 500microgram powder and solvent (pH12) for solution for infusion vials
1.18e+16	1.18023e+16	Epoprostenol Powder And Solvent For Solution For Infusion 1.5 mg vial
2280000000000000	2279741000033110	Epoprostenol Powder And Solvent For Solution For Infusion 500 microgram vial
529100000000000	529141000033114	Exembol 50mg/50ml solution for infusion vials (Mitsubishi Tanabe Pharma Europe Ltd)
1.259e+16	1.25947e+16	Exembol Concentrate For Solution For Infusion 250 mg/2.5 ml vial
8123000000000000	8123341000033110	Exembol Multidose 250mg/2.5ml concentrate for solution for infusion vials (Mitsubishi Tanabe Pharma Europe Ltd)
1.259e+16	1.25949e+16	Flolan 1.5mg powder and solvent (pH10.5) for solution for infusion vials (GlaxoSmithKline UK Ltd)
1.18e+16	1.17993e+16	Flolan 1.5mg powder and solvent (pH12) for solution for infusion vials (GlaxoSmithKline UK Ltd)
1.18e+16	1.18027e+16	Flolan 500microgram powder and solvent (pH10.5) for solution for infusion vials (GlaxoSmithKline UK Ltd)
1.18e+16	1.17994e+16	Flolan 500microgram powder and solvent (pH12) for solution for infusion vials (GlaxoSmithKline UK Ltd)
1.18e+16	1.18026e+16	Flolan Powder And Solvent For Solution For Infusion 1.5 mg vial
2280000000000000	2279841000033110	Flolan Powder And Solvent For Solution For Infusion 500 microgram vial
584100000000000	584141000033118	Fondaparinux sodium 1.5mg/0.3ml solution for injection pre-filled syringes
4268000000000000	4267741000033110	Fondaparinux sodium 10mg/0.8ml solution for injection pre-filled syringes
3281000000000000	3280641000033110	Fondaparinux sodium 2.5mg/0.5ml solution for injection pre-filled syringes
2730000000000000	2729541000033110	Fondaparinux sodium 5mg/0.4ml solution for injection pre-filled syringes
3280000000000000	3280441000033110	Fondaparinux sodium 7.5mg/0.6ml solution for injection pre-filled syringes
3281000000000000	3280541000033110	Fragmin 10,000units/0.4ml solution for injection pre-filled syringes (Pfizer Ltd)
1731000000000000	1731041000033110	Fragmin 10,000units/1ml solution for injection ampoules (Pfizer Ltd)
610900000000000	610941000033116	Fragmin 10,000units/1ml solution for injection pre-filled syringes (Pfizer Ltd)
1782000000000000	1781641000033110	Fragmin 10,000units/4ml solution for injection ampoules (Pfizer Ltd)
611100000000000	611141000033113	Fragmin 100,000units/4ml solution for injection vials (Pfizer Ltd)
1822000000000000	1822041000033110	Fragmin 12,500units/0.5ml solution for injection pre-filled syringes (Pfizer Ltd)
1731000000000000	1731141000033110	Fragmin 15,000units/0.6ml solution for injection pre-filled syringes (Pfizer Ltd)
1731000000000000	1731241000033110	Fragmin 18,000units/0.72ml solution for injection pre-filled syringes (Pfizer Ltd)
1731000000000000	1731341000033110	Fragmin 2,500units/0.2ml solution for injection pre-filled syringes (Pfizer Ltd)
611000000000000	611041000033114	Fragmin 5,000units/0.2ml solution for injection pre-filled syringes (Pfizer Ltd)
611200000000000	611241000033118	Fragmin 7,500units/0.3ml solution for injection pre-filled syringes (Pfizer Ltd)
2640000000000000	2640341000033110	Heparin calcium 12,500units/0.5ml solution for injection pre-filled syringes
665700000000000	665741000033111	Heparin calcium 5,000units/0.2ml solution for injection ampoules
4292000000000000	4292341000033110	Heparin calcium 5,000units/0.2ml solution for injection pre-filled syringes
666100000000000	666141000033117	Heparin Calcium Injection 25000 units/ml, 0.8 ml syringe
665800000000000	665841000033118	Heparin Injection 1000 units/ml
664900000000000	664941000033113	Heparin Injection 10000 units/ml
665000000000000	665041000033113	Heparin Injection 25000 units/ml
665100000000000	665141000033112	Heparin Injection 5000 units/ml
665200000000000	665241000033117	Heparin sodium 1,000units/1ml solution for injection ampoules
2909000000000000	2908941000033110	Heparin sodium 10,000units/10ml solution for injection ampoules
4153000000000000	4152541000033110	Heparin sodium 125,000units/5ml solution for injection vials
4292000000000000	4292041000033110	Heparin sodium 20,000units/20ml solution for injection ampoules
4153000000000000	4152641000033110	Heparin sodium 200units/2ml I.V. flush solution ampoules (Wockhardt UK Ltd)
4260000000000000	4260141000033110	Heparin sodium 200units/2ml patency solution ampoules
4260000000000000	4259941000033110	Heparin sodium 25,000units/1ml solution for injection ampoules
4292000000000000	4291941000033110	Heparin sodium 25,000units/5ml solution for injection ampoules
4292000000000000	4291841000033110	Heparin sodium 25,000units/5ml solution for injection vials
4292000000000000	4292141000033110	Heparin sodium 5,000units/0.2ml solution for injection ampoules
2909000000000000	2908841000033110	Heparin sodium 5,000units/1ml solution for injection ampoules
4292000000000000	4291641000033110	Heparin sodium 5,000units/5ml solution for injection ampoules
4152000000000000	4152441000033110	Heparin sodium 5,000units/5ml solution for injection vials
4292000000000000	4291541000033110	Heparin sodium 500units/500ml infusion bags
1.244e+16	1.24443e+16	Heparin sodium 50units/5ml I.V. flush solution ampoules (Wockhardt UK Ltd)
4260000000000000	4260241000033110	Heparin sodium 50units/5ml patency solution ampoules
4260000000000000	4260041000033110	Heparin Sodium Infusion 1000 units/ml
666200000000000	666241000033112	Heparin Sodium Injection 1000 units/ml
666300000000000	666341000033119	Heparin Sodium Injection 10000 units/ml
665300000000000	665341000033110	Heparin Sodium Injection 25000 units/ml
665400000000000	665441000033116	Heparin Sodium Solution 10 units/ml, 5 ml ampoule
667400000000000	667441000033111	Heparin Sodium Solution 100 units/ml, 2 ml ampoule
667500000000000	667541000033112	Heparinised Saline Intravenous solution 50 units/5 ml
666500000000000	666541000033114	Hep-Flush Solution 100 units/ml
667200000000000	667241000033110	Heplok Intravenous solution 50 units/5 ml
667600000000000	667641000033113	Hepsal 50units/5ml patency solution ampoules (Wockhardt UK Ltd)
667300000000000	667341000033117	Inhixa 100mg/1ml solution for injection pre-filled syringes (Techdow Pharma England Ltd)
1.237e+16	1.23731e+16	Inhixa 20mg/0.2ml solution for injection pre-filled syringes (Techdow Pharma England Ltd)
1.237e+16	1.23727e+16	Inhixa 40mg/0.4ml solution for injection pre-filled syringes (Techdow Pharma England Ltd)
1.237e+16	1.23728e+16	Inhixa 60mg/0.6ml solution for injection pre-filled syringes (Techdow Pharma England Ltd)
1.237e+16	1.23729e+16	Inhixa 80mg/0.8ml solution for injection pre-filled syringes (Techdow Pharma England Ltd)
1.237e+16	1.2373e+16	Innohep 10,000units/0.5ml solution for injection pre-filled syringes (LEO Pharma)
763000000000000	763041000033118	Innohep 12,000units/0.6ml solution for injection pre-filled syringes (LEO Pharma)
1.005e+16	1.00466e+16	Innohep 14,000units/0.7ml solution for injection pre-filled syringes (LEO Pharma)
763100000000000	763141000033119	Innohep 16,000units/0.8ml solution for injection pre-filled syringes (LEO Pharma)
1.005e+16	1.00467e+16	Innohep 18,000units/0.9ml solution for injection pre-filled syringes (LEO Pharma)
762900000000000	762941000033111	Innohep 2,500units/0.25ml solution for injection pre-filled syringes (LEO Pharma)
2149000000000000	2149141000033110	Innohep 20,000units/2ml solution for injection vials (LEO Pharma)
1782000000000000	1781941000033110	Innohep 3,500units/0.35ml solution for injection pre-filled syringes (LEO Pharma)
1620000000000000	1620241000033110	Innohep 4,500units/0.45ml solution for injection pre-filled syringes (LEO Pharma)
1620000000000000	1620341000033110	Innohep 40,000units/2ml solution for injection vials (LEO Pharma)
762000000000000	762041000033110	Innohep 8,000units/0.4ml solution for injection pre-filled syringes (LEO Pharma)
1.005e+16	1.00465e+16	Innohep Injection 3500 i.u./0.3 ml
760700000000000	760741000033112	Innohep Injection 5000 i.u./0.5 ml
760800000000000	760841000033119	Innohep Injection 5000 i.u./5 ml
762300000000000	762341000033112	Lixiana 15mg tablets (Daiichi Sankyo UK Ltd)
1.049e+16	1.04938e+16	Lixiana 30mg tablets (Daiichi Sankyo UK Ltd)
1.049e+16	1.04939e+16	Lixiana 60mg tablets (Daiichi Sankyo UK Ltd)
1.049e+16	1.0494e+16	Marevan 1mg tablets (Advanz Pharma)
868100000000000	868141000033114	Marevan 3mg tablets (Advanz Pharma)
868200000000000	868241000033119	Marevan 500microgram tablets (Advanz Pharma)
1820000000000000	1819741000033110	Marevan 5mg tablets (Advanz Pharma)
868300000000000	868341000033112	Minihep Calcium Injection 25000 units/ml, 0.2 ml ampoule
912000000000000	912041000033115	Minihep Injection 10000 units/ml
911800000000000	911841000033118	Minihep Injection 25000 units/ml, 0.2 ml ampoule
911900000000000	911941000033114	Monoparin calcium 5,000units/0.2ml solution for injection ampoules (Wockhardt UK Ltd)
929100000000000	929141000033116	Monoparin Injection 1000 units/ml
926200000000000	926241000033119	Monoparin Injection 25000 units/ml
926300000000000	926341000033112	Monoparin Injection 5000 units/ml
926400000000000	926441000033118	Multiparin 125,000units/5ml solution for injection vials (Wockhardt UK Ltd)
942000000000000	942041000033112	Multiparin 25,000units/5ml solution for injection vials (Wockhardt UK Ltd)
942100000000000	942141000033111	Multiparin 5,000units/5ml solution for injection vials (Wockhardt UK Ltd)
941900000000000	941941000033118	Nicoumalone Tablets 1 mg
976800000000000	976841000033119	Nicoumalone Tablets 4 mg
977000000000000	977041000033111	Orgaran 750units/0.6ml solution for injection ampoules (Aspen Pharma Trading Ltd)
1013000000000000	1013141000033110	Phenindione 10mg tablets
1082000000000000	1081541000033110	Phenindione 25mg tablets
1082000000000000	1082341000033110	Phenindione 50mg tablets
1082000000000000	1082441000033110	Pradaxa 110mg capsules (Boehringer Ingelheim Ltd)
4501000000000000	4500541000033110	Pradaxa 150mg capsules (Boehringer Ingelheim Ltd)
6436000000000000	6436241000033110	Pradaxa 75mg capsules (Boehringer Ingelheim Ltd)
4500000000000000	4500441000033110	Pump-Hep Infusion 1000 units/ml
1144000000000000	1143541000033110	Rivaroxaban 10mg tablets
4656000000000000	4656341000033110	Rivaroxaban 15mg tablets
6511000000000000	6511341000033110	Rivaroxaban 15mg tablets and Rivaroxaban 20mg tablets
1.241e+16	1.2407e+16	Rivaroxaban 2.5mg tablets
9705000000000000	9704541000033110	Rivaroxaban 20mg tablets
6511000000000000	6511441000033110	Sinthrome 1mg tablets (Merus Labs Luxco S.a R.L.)
1337000000000000	1337341000033110	Sinthrome Tablets 4 mg
1337000000000000	1337441000033110	Tinzaparin Injection 3500 i.u./0.3 ml
1440000000000000	1439641000033110	Tinzaparin Injection 5000 i.u./0.5 ml
1440000000000000	1439741000033110	Tinzaparin Injection 5000 i.u./5 ml
1440000000000000	1439941000033110	Tinzaparin sodium 10,000units/0.5ml solution for injection pre-filled syringes
1441000000000000	1440541000033110	Tinzaparin sodium 12,000units/0.6ml solution for injection pre-filled syringes
1.005e+16	1.00463e+16	Tinzaparin sodium 14,000units/0.7ml solution for injection pre-filled syringes
1441000000000000	1440641000033110	Tinzaparin sodium 16,000units/0.8ml solution for injection pre-filled syringes
1.005e+16	1.00464e+16	Tinzaparin sodium 18,000units/0.9ml solution for injection pre-filled syringes
1441000000000000	1440741000033110	Tinzaparin sodium 2,500units/0.25ml solution for injection pre-filled syringes
2149000000000000	2149041000033110	Tinzaparin sodium 20,000units/2ml solution for injection vials
1782000000000000	1781841000033110	Tinzaparin sodium 3,500units/0.35ml solution for injection pre-filled syringes
1701000000000000	1700641000033110	Tinzaparin sodium 4,500units/0.45ml solution for injection pre-filled syringes
1701000000000000	1700741000033110	Tinzaparin sodium 40,000units/2ml solution for injection vials
1440000000000000	1439841000033110	Tinzaparin sodium 8,000units/0.4ml solution for injection pre-filled syringes
1.005e+16	1.00462e+16	Unihep Injection 1000 units/ml
1486000000000000	1485941000033110	Unihep Injection 10000 units/ml
1486000000000000	1486141000033110	Unihep Injection 25000 units/ml
1486000000000000	1486241000033110	Unihep Injection 5000 units/ml
1486000000000000	1486341000033110	Uniparin Calcium Injection 25000 units/ml
1487000000000000	1486541000033110	Uniparin Forte Injection 25000 units/ml
1704000000000000	1704041000033110	Uniparin Injection 25000 units/ml
1486000000000000	1486441000033110	Veletri 1.5mg powder for solution for infusion vials (Actelion Pharmaceuticals UK Ltd)
8535000000000000	8535241000033110	Veletri 500microgram powder for solution for infusion vials (Actelion Pharmaceuticals UK Ltd)
8535000000000000	8535141000033110	Warfarin (Evans) Tablets 3 mg
1532000000000000	1532341000033110	Warfarin 10mg/5ml oral suspension
2639000000000000	2639041000033110	Warfarin 1mg tablets
1532000000000000	1531641000033110	Warfarin 1mg/5ml oral solution
6001000000000000	6000541000033110	Warfarin 1mg/5ml oral suspension
6001000000000000	6000841000033110	Warfarin 1mg/ml oral suspension sugar free
6066000000000000	6066441000033110	Warfarin 3mg tablets
1532000000000000	1531741000033110	Warfarin 3mg/5ml oral solution
6001000000000000	6000641000033110	Warfarin 3mg/5ml oral suspension
6001000000000000	6000941000033110	Warfarin 500microgram tablets
1820000000000000	1819641000033110	Warfarin 5mg tablets
1532000000000000	1531841000033110	Warfarin 5mg/5ml oral solution
6001000000000000	6000741000033110	Warfarin 5mg/5ml oral suspension
2620000000000000	2620141000033110	Warfarin Wbp Tablets
1532000000000000	1531941000033110	Warfarin Wbp Tablets 1 mg
1532000000000000	1532041000033110	Warfarin Wbp Tablets 3 mg
1532000000000000	1532141000033110	Warfarin Wbp Tablets 5 mg
1532000000000000	1532241000033110	Xarelto 10mg tablets (Bayer Plc)
4656000000000000	4656441000033110	Xarelto 15mg / 20mg treatment initiation pack (Bayer Plc)
1.241e+16	1.24071e+16	Xarelto 15mg tablets (Bayer Plc)
6512000000000000	6511541000033110	Xarelto 2.5mg tablets (Bayer Plc)
9705000000000000	9704641000033110	Xarelto 20mg tablets (Bayer Plc)

## Sheet: Anti-hypertensives
Codes for anti-hypertensives
prodcodeid1	prodcodeid	productname	bnfchapter
654800000000000	654841000033111
468800000000000	468841000033112
977300000000000	977341000033113
2776000000000000	2776441000033110
5393000000000000	5393041000033110
57240000000000	57241000033113
1618000000000000	1618441000033110
1128000000000000	1128041000033110
1424000000000000	1423741000033110
1847000000000000	1846841000033110
151400000000000	151441000033111
171900000000000	171941000033116
974900000000000	974941000033117
1112000000000000	1112341000033110
1128000000000000	1128141000033110
3890000000000000	3890141000033110
3941000000000000	3940641000033110
60740000000000	60741000033111
210100000000000	210141000033116
451700000000000	451741000033117
654700000000000	654741000033118
167300000000000	167341000033118
524200000000000	524241000033115
544500000000000	544541000033115
977600000000000	977641000033117
1027000000000000	1027241000033110
1424000000000000	1423841000033110
655600000000000	655641000033114
769900000000000	769941000033115
524100000000000	524141000033110
524300000000000	524341000033113
903600000000000	903641000033115
1024000000000000	1023841000033110
1513000000000000	1513041000033110
4120000000000000	4119841000033110
210500000000000	210541000033113
210700000000000	210741000033117
654600000000000	654641000033110
655500000000000	655541000033113
523900000000000	523941000033114
524500000000000	524541000033118
524600000000000	524641000033117
898300000000000	898341000033114
1446000000000000	1446441000033110
3890000000000000	3890041000033110
2725000000000000	2724541000033110
5595000000000000	5595341000033110
1368000000000000	1368341000033110
1111000000000000	1111441000033110
1128000000000000	1128241000033110
1446000000000000	1446341000033110
1509000000000000	1508641000033110
1512000000000000	1511741000033110
523700000000000	523741000033111
524000000000000	524041000033111
524400000000000	524441000033119
1359000000000000	1358641000033110
3940000000000000	3940141000033110
2274000000000000	2273841000033110	Doxazosin 4mg modified-release tablets	7040100
2274000000000000	2274041000033110	Cardura XL 4mg tablets	7040100
4021000000000000	4021141000033110	Slocinx XL 4mg tablets
4064000000000000	4063741000033110	Doxadura XL 4mg tablets
5404000000000000	5403641000033110	Colixil XL 4mg tablets
4288000000000000	4288341000033110	Oxandosin XL 4mg tablets
4576000000000000	4575941000033110	Doxzogen XL 4mg tablets
5810000000000000	5809641000033110	Larbex XL 4mg tablets
6036000000000000	6036141000033110	Raporsin XL 4mg tablets
4937000000000000	4936841000033110	Cardozin XL 4mg tablets
2216000000000000	2216241000033110	CoAprovel 300mg/12.5mg tablets	2050502
3161000000000000	3161241000033110	Irbesartan 300mg / Hydrochlorothiazide 12.5mg tablets	2050502
3161000000000000	3161141000033110	Irbesartan 150mg / Hydrochlorothiazide 12.5mg tablets	2050502
2216000000000000	2216141000033110	CoAprovel 150mg/12.5mg tablets	2050502
2273000000000000	2272741000033110	Micardis 20mg tablets	2050502
2273000000000000	2272641000033110	Telmisartan 20mg tablets	2050502
9209000000000000	9209341000033110	Tolura 20mg tablets
2274000000000000	2274141000033110	Cardura XL 8mg tablets	7040100
2274000000000000	2273941000033110	Doxazosin 8mg modified-release tablets	7040100
3083000000000000	3083141000033110	Bendroflumethiazide 2.5mg tablets	2020100
2956000000000000	2955941000033110	Urizide 2.5mg tablets
74540000000000	74541000033119	Aprinox 2.5mg tablets	2020100
6046000000000000	6045641000033110	Neo-Naclex 2.5mg tablets
1495000000000000	1495441000033110	Urizide 5mg tablets
965300000000000	965341000033114	Neo-Naclex 5mg tablets	2020100
74640000000000	74641000033118	Aprinox 5mg tablets	2020100
3083000000000000	3083241000033110	Bendroflumethiazide 5mg tablets	2020100
3086000000000000	3086241000033110	Chlortalidone 50mg tablets	2020100
742800000000000	742841000033114	Hygroton 50mg tablets	2020100
955400000000000	955441000033111	Navidrex 500microgram tablets	2020100
395000000000000	395041000033117	Cyclopenthiazide 500microgram tablets	2020100
765700000000000	765741000033116	Indapamide 1.5mg modified-release tablets	2020100
953100000000000	953141000033119	Natrilix SR 1.5mg tablets	2020100
5566000000000000	5566041000033110	Rawel XL 1.5mg tablets
5053000000000000	5053141000033110	Indipam XL 1.5mg tablets
5129000000000000	5128741000033110	Mapemid XL 1.5mg tablets
4571000000000000	4571241000033110	Ethibide XL 1.5mg tablets	2020100
4657000000000000	4656741000033110	Tensaid XL 1.5mg tablets	2020100
5817000000000000	5816741000033110	Varbim XL 1.5mg tablets
9122000000000000	9121841000033110	Cardide SR 1.5mg tablets
1.299e+16	1.29884e+16	Lorvacs XL 1.5mg tablets
1.231e+16	1.23126e+16	Alkapamid XL 1.5mg tablets
769700000000000	769741000033118	Nindaxa 2.5 tablets	2020100
955300000000000	955341000033117	Natrilix 2.5mg tablets	2020100
768600000000000	768641000033118	Indapamide 2.5mg tablets	2020100
903500000000000	903541000033116	Metolazone 5mg tablets	2020100
896800000000000	896841000033116	Metenix 5mg tablets
8197000000000000	8196641000033110	Zaroxolyn 5mg tablets
965400000000000	965441000033115	Nephril 1mg tablets
1110000000000000	1110141000033110	Polythiazide 1mg tablets
1544000000000000	1543941000033110	Xipamide 20mg tablets	2020100
470700000000000	470741000033113	Diurexan 20mg tablets	2020100
816300000000000	816341000033112	Lasix 20mg tablets	2020200
3092000000000000	3092241000033110	Furosemide 20mg tablets	2020200
3092000000000000	3092341000033110	Furosemide 40mg tablets	2020200
615500000000000	615541000033119	Froop 40mg tablets	2020200
816400000000000	816441000033118	Lasix 40mg tablets	2020200
615100000000000	615141000033111	Frusid 40mg tablets
816500000000000	816541000033117	Lasix 500mg tablets	2020200
3092000000000000	3092441000033110	Furosemide 500mg tablets	2020200
9808000000000000	9808241000033110	Diuresal 500mg tablets
3092000000000000	3091941000033110	Furosemide 20mg/5ml oral solution sugar free	2020200
1732000000000000	1731541000033110	Frusol 20mg/5ml oral solution	2020200
1732000000000000	1731641000033110	Frusol 40mg/5ml oral solution	2020200
3092000000000000	3092041000033110	Furosemide 40mg/5ml oral solution sugar free	2020200
812000000000000	812041000033114	Lasix 5mg/5ml oral solution
172700000000000	172741000033113	Burinex 1mg tablets
172400000000000	172441000033118	Bumetanide 1mg tablets	2020200
172500000000000	172541000033117	Bumetanide 5mg tablets	2020200
172800000000000	172841000033115	Burinex 5mg tablets
169000000000000	169041000033112	Bumetanide 1mg/5ml oral solution sugar free	2020200
1450000000000000	1450241000033110	Torasemide 2.5mg tablets	2020200
1450000000000000	1449941000033110	Torem 2.5mg tablets	2020200
1450000000000000	1450041000033110	Torem 5mg tablets	2020200
1450000000000000	1450341000033110	Torasemide 5mg tablets	2020200
1450000000000000	1450141000033110	Torasemide 10mg tablets	2020200
1450000000000000	1449841000033110	Torem 10mg tablets	2020200
2956000000000000	2956041000033110	Amoride 5mg tablets
57140000000000	57141000033118	Amiloride 5mg tablets	2020300
1374000000000000	1374241000033110	Spironolactone 25mg tablets	2020300
40540000000000	40541000033112	Aldactone 25mg tablets	2020300
40640000000000	40641000033113	Aldactone 50mg tablets	2020300
1374000000000000	1374341000033110	Spironolactone 50mg tablets	2020300
1374000000000000	1374141000033110	Spironolactone 100mg tablets	2020300
1375000000000000	1374541000033110	Spirospare 100 tablets	2020300
40440000000000	40441000033111	Aldactone 100mg tablets	2020300
491600000000000	491641000033116	Dytac 50mg capsules
1455000000000000	1455341000033110	Triamterene 50mg capsules	2020300
1904000000000000	1903541000033110	Amiloride 2.5mg / Cyclopenthiazide 250microgram tablets	2020400
956700000000000	956741000033114	Navispare 2.5mg/250microgram tablets	2020400
172300000000000	172341000033112	Burinex A 5mg/1mg tablets
1846000000000000	1845641000033110	Amiloride 5mg / Bumetanide 1mg tablets	2020400
3162000000000000	3161941000033110	Triamterene 50mg / Benzthiazide 25mg capsules
491700000000000	491741000033113	Dytide capsules
796500000000000	796541000033115	Kalspare tablets	2020400
3162000000000000	3162341000033110	Triamterene 50mg / Chlortalidone 50mg tablets	2020400
3093000000000000	3092741000033110	Triamterene 50mg / Furosemide 40mg tablets	2020400
615000000000000	615041000033112	Frusene 50mg/40mg tablets	2020400
808800000000000	808841000033119	Lasilactone 20mg/50mg capsules	2020400
3163000000000000	3162541000033110	Spironolactone 50mg / Furosemide 20mg capsules	2020400
376900000000000	376941000033117	Co-amilozide 2.5mg/25mg tablets	2020400
935400000000000	935441000033112	Moduret 25 tablets	2020400
2956000000000000	2955841000033110	Synuretic 25 tablets
40240000000000	40241000033110	Aldactide 25 tablets	2020400
377000000000000	377041000033116	Co-flumactone 25mg/25mg tablets	2020400
377100000000000	377141000033117	Co-flumactone 50mg/50mg tablets	2020400
40340000000000	40341000033117	Aldactide 50 tablets	2020400
614300000000000	614341000033113	Frumil LS 20mg/2.5mg tablets	2020400
376800000000000	376841000033113	Co-amilofruse 2.5mg/20mg tablets	2020400
376600000000000	376641000033112	Co-amilofruse 5mg/40mg tablets	2020400
614600000000000	614641000033117	Frumil 40mg/5mg tablets	2020400
1611000000000000	1611441000033110	Froop Co 5mg/40mg tablets	2020400
818900000000000	818941000033112	Lasoride 5mg/40mg tablets	2020400
615200000000000	615241000033116	Fru-Co 5mg/40mg tablets	2020400
615600000000000	615641000033118	Frumil Forte 10mg/80mg tablets	2020400
376700000000000	376741000033115	Co-amilofruse 10mg/80mg tablets	2020400
3163000000000000	3163341000033110	Felodipine 2.5mg modified-release / Ramipril 2.5mg tablets	2050501
8265000000000000	8264941000033110	Triapin 2.5mg/2.5mg modified-release tablets	2050501
1834000000000000	1834341000033110	Triapin 5mg/5mg modified-release tablets	2050501
3163000000000000	3163241000033110	Felodipine 5mg modified-release / Ramipril 5mg tablets	2050501
1513000000000000	1513241000033110	Verapamil 40mg tablets	2060200
375000000000000	375041000033110	Cordilox 40mg tablets	2060200
375100000000000	375141000033114	Cordilox 80mg tablets	2060200
1513000000000000	1513341000033110	Verapamil 80mg tablets	2060200
1513000000000000	1512941000033110	Verapamil 120mg tablets	2060200
1275000000000000	1274741000033110	Securon 120mg tablets
374800000000000	374841000033119	Cordilox 120mg tablets
1755000000000000	1754841000033110	Vertab SR 240 tablets	2060200
2129000000000000	2129041000033110	Cordilox MR 240mg tablets	2060200
2105000000000000	2104741000033110	Ethimil MR 240mg tablets
2846000000000000	2845841000033110	Ranvera MR 240mg tablets
1275000000000000	1275141000033110	Securon SR 240mg tablets	2060200
1834000000000000	1833541000033110	Verapress MR 240mg tablets	2060200
2891000000000000	2890741000033110	Vera-Til SR 240mg tablets
1509000000000000	1509141000033110	Verapamil 240mg modified-release tablets	2060200
1513000000000000	1513141000033110	Verapamil 160mg tablets	2060200
374900000000000	374941000033110	Cordilox 160mg tablets	2060200
1490000000000000	1489741000033110	Univer 240mg modified-release capsules	2060200
1511000000000000	1511341000033110	Verapamil 240mg modified-release capsules	2060200
1135000000000000	1135041000033110	Propranolol 10mg tablets	2040000
768700000000000	768741000033110	Inderal 10mg tablets
1.268e+16	1.26823e+16	Bedranol 10mg tablets
768800000000000	768841000033117	Inderal 40mg tablets
1135000000000000	1135241000033110	Propranolol 40mg tablets	2040000
1.268e+16	1.26824e+16	Bedranol 40mg tablets
1135000000000000	1135341000033110	Propranolol 80mg tablets	2040000
768900000000000	768941000033113	Inderal 80mg tablets
1.268e+16	1.26826e+16	Bedranol 80mg tablets
1135000000000000	1135141000033110	Propranolol 160mg tablets	2040000
1.268e+16	1.26827e+16	Bedranol 160mg tablets
1124000000000000	1124041000033110	Propranolol 160mg modified-release capsules	2040000
2840000000000000	2839841000033110	Rapranol SR 160mg capsules
133100000000000	133141000033117	Beta-Prograne 160mg modified-release capsules	2040000
124200000000000	124241000033112	Bedranol SR 160mg capsules	2040000
756500000000000	756541000033113	Inderal LA 160mg capsules
2929000000000000	2929141000033110	Slo-Pro 160mg capsules	2040000
658200000000000	658241000033117	Half Inderal LA 80mg capsules
2712000000000000	2711841000033110	Bedranol SR 80mg capsules	2040000
2840000000000000	2839941000033110	Rapranol SR 80mg capsules
660700000000000	660741000033115	Half Beta-Prograne 80mg modified-release capsules	2040000
1130000000000000	1130041000033110	Propranolol 80mg modified-release capsules	2040000
3041000000000	3041000033115	Acebutolol 100mg capsules	2040000
1268000000000000	1268141000033110	Sectral 100mg capsules	2040000
1268000000000000	1268241000033110	Sectral 200mg capsules	2040000
3141000000000	3141000033116	Acebutolol 200mg capsules	2040000
10740000000000	10741000033112	Acebutolol 400mg tablets	2040000
1278000000000000	1278241000033110	Sectral 400mg tablets	2040000
92540000000000	92541000033118	Atenix 50 tablets	2040000
1427000000000000	1426541000033110	Tenormin LS 50mg tablets	2040000
71040000000000	71041000033110	Antipressan 50mg tablets
91140000000000	91141000033119	Atenolol 50mg tablets	2100100
91040000000000	91041000033118	Atenolol 100mg tablets	2100100
70940000000000	70941000033117	Antipressan 100mg tablets
1426000000000000	1426441000033110	Tenormin 100mg tablets	2040000
90540000000000	90541000033117	Atenix 100 tablets	2040000
1429000000000000	1428741000033110	Tenormin 25mg tablets	2040000
91840000000000	91841000033113	Atenix 25 tablets	2040000
69440000000000	69441000033112	Antipressan 25mg tablets
90640000000000	90641000033116	Atenolol 25mg tablets	2100100
145500000000000	145541000033111	Betaxolol 20mg tablets
803600000000000	803641000033114	Kerlone 20mg tablets
1469000000000000	1469041000033110	Trandate 100mg tablets	2040000
814000000000000	814041000033119	Labetalol 100mg tablets	2040000
818600000000000	818641000033117	Labetalol 200mg tablets	2040000
1469000000000000	1469141000033110	Trandate 200mg tablets	2040000
1469000000000000	1469241000033110	Trandate 400mg tablets	2040000
818700000000000	818741000033114	Labetalol 400mg tablets	2040000
818800000000000	818841000033116	Labetalol 50mg tablets	2040000
1469000000000000	1469341000033110	Trandate 50mg tablets	2040000
144300000000000	144341000033117	Betaloc 100mg tablets
850800000000000	850841000033110	Lopresor 100mg tablets	2040000
897700000000000	897741000033111	Metoprolol 100mg tablets	2040000
897800000000000	897841000033118	Metoprolol 50mg tablets	2040000
144400000000000	144441000033111	Betaloc 50mg tablets
850900000000000	850941000033119	Lopresor 50mg tablets	2040000
375200000000000	375241000033119	Corgard 40mg tablets
956300000000000	956341000033113	Nadolol 40mg tablets
956500000000000	956541000033118	Nadolol 80mg tablets	2040000
375300000000000	375341000033112	Corgard 80mg tablets	2040000
1470000000000000	1469641000033110	Trasicor 20mg tablets
1026000000000000	1026141000033110	Oxprenolol 20mg tablets	2040000
1026000000000000	1026241000033110	Oxprenolol 40mg tablets	2040000
1470000000000000	1469741000033110	Trasicor 40mg tablets
1470000000000000	1469841000033110	Trasicor 80mg tablets
1026000000000000	1026341000033110	Oxprenolol 80mg tablets	2040000
1091000000000000	1091241000033110	Pindolol 5mg tablets	2040000
1524000000000000	1524041000033110	Visken 5mg tablets	2040000
1525000000000000	1525141000033110	Visken 15mg tablets	2040000
1091000000000000	1091141000033110	Pindolol 15mg tablets	2040000
1367000000000000	1367441000033110	Sotalol 40mg tablets	2040000
144000000000000	144041000033119	Beta-Cardone 40mg tablets	2040000
1366000000000000	1366141000033110	Sotacor 80mg tablets	2040000
144100000000000	144141000033115	Beta-Cardone 80mg tablets	2040000
1368000000000000	1367541000033110	Sotalol 80mg tablets	2040000
1367000000000000	1367241000033110	Sotalol 200mg tablets	2040000
143900000000000	143941000033116	Beta-Cardone 200mg tablets	2040000
1366000000000000	1366041000033110	Sotacor 160mg tablets	2040000
1367000000000000	1367141000033110	Sotalol 160mg tablets	2040000
1445000000000000	1444541000033110	Timolol 10mg tablets	2040000
144700000000000	144741000033116	Betim 10mg tablets
372700000000000	372741000033116	Co-Betaloc tablets
3161000000000000	3161341000033110	Metoprolol 100mg / Hydrochlorothiazide 12.5mg tablets
375400000000000	375441000033118	Corgaretic 40mg tablets
375500000000000	375541000033117	Corgaretic 80mg tablets
1524000000000000	1523941000033110	Viskaldix tablets	2040000
3163000000000000	3163141000033110	Pindolol 10mg / Clopamide 5mg tablets	2040000
935300000000000	935341000033118	Moducren tablets
1133000000000000	1132741000033110	Prestim tablets	2040000
3347000000000000	3346641000033110	Timolol 10mg / Bendroflumethiazide 2.5mg tablets	2040000
1414000000000000	1414241000033110	Tenben 25mg/1.25mg capsules
1426000000000000	1426241000033110	Tenoret 50mg/12.5mg tablets	2040000
1425000000000000	1425441000033110	Tenchlor 50mg/12.5mg tablets
92440000000000	92441000033119	Atenix Co 50 tablets	2040000
376400000000000	376441000033110	Co-tenidone 50mg/12.5mg tablets	2040000
756600000000000	756641000033114	Inderetic 80mg/2.5mg capsules
1275000000000000	1274641000033110	Secadrex 200mg/12.5mg tablets
3163000000000000	3162941000033110	Acebutolol 200mg / Hydrochlorothiazide 12.5mg tablets
793700000000000	793741000033117	Kalten capsules	2040000
1953000000000000	1952541000033110	Cardicor 5mg tablets	2040000
939100000000000	939141000033118	Monocor 5mg tablets
513900000000000	513941000033117	Emcor LS 5mg tablets	2040000
2638000000000000	2638041000033110	Bipranix 5mg tablets	2040000
2802000000000000	2801941000033110	Soloc 5mg tablets	2040000
2866000000000000	2866041000033110	Vivacor 5mg tablets	2040000
151300000000000	151341000033117	Bisoprolol 5mg tablets	2040000
514700000000000	514741000033117	Bisoprolol 10mg tablets	2040000
2866000000000000	2866141000033110	Vivacor 10mg tablets	2040000
1953000000000000	1952741000033110	Cardicor 10mg tablets	2040000
2802000000000000	2802041000033110	Soloc 10mg tablets	2040000
939200000000000	939241000033113	Monocor 10mg tablets
2638000000000000	2638141000033110	Bipranix 10mg tablets	2040000
514100000000000	514141000033116	Emcor 10mg tablets
937300000000000	937341000033111	Monozide 10 tablets
1952000000000000	1952241000033110	Cardicor 1.25mg tablets	2040000
3985000000000000	3984541000033110	Congescor 1.25mg tablets
1952000000000000	1951641000033110	Bisoprolol 1.25mg tablets	2040000
1952000000000000	1951741000033110	Bisoprolol 2.5mg tablets	2040000
3985000000000000	3984641000033110	Congescor 2.5mg tablets
1952000000000000	1952341000033110	Cardicor 2.5mg tablets	2040000
1952000000000000	1952441000033110	Cardicor 3.75mg tablets	2040000
1952000000000000	1951841000033110	Bisoprolol 3.75mg tablets	2040000
1952000000000000	1951941000033110	Bisoprolol 7.5mg tablets	2040000
1953000000000000	1952641000033110	Cardicor 7.5mg tablets	2040000
236100000000000	236141000033110	Celectol 200mg tablets	2040000
236000000000000	236041000033111	Celiprolol 200mg tablets	2040000
233300000000000	233341000033116	Celiprolol 400mg tablets	2040000
233200000000000	233241000033114	Celectol 400mg tablets	2040000
556900000000000	556941000033118	Eucardic 12.5mg tablets
209900000000000	209941000033111	Carvedilol 12.5mg tablets	2040000
210000000000000	210041000033115	Carvedilol 25mg tablets	2040000
557000000000000	557041000033117	Eucardic 25mg tablets
1609000000000000	1608941000033110	Eucardic 3.125mg tablets
1581000000000000	1581241000033110	Carvedilol 3.125mg tablets	2040000
1581000000000000	1581341000033110	Carvedilol 6.25mg tablets	2040000
1609000000000000	1609041000033110	Eucardic 6.25mg tablets
1796000000000000	1796141000033110	Nebilet 5mg tablets	2040000
1796000000000000	1796041000033110	Nebivolol 5mg tablets	2040000
5053000000000000	5052641000033110	Hypoloc 5mg tablets
741900000000000	741941000033113	Hydralazine 25mg tablets	2050100
74340000000000	74341000033114	Apresoline 25mg tablets	2050100
742000000000000	742041000033119	Hydralazine 50mg tablets	2050100
920800000000000	920841000033118	Minoxidil 2.5mg tablets	2050100
850500000000000	850541000033113	Loniten 2.5mg tablets	2050100
850600000000000	850641000033114	Loniten 5mg tablets	2050100
920900000000000	920941000033114	Minoxidil 5mg tablets	2050100
920600000000000	920641000033119	Minoxidil 10mg tablets	2050100
850400000000000	850441000033112	Loniten 10mg tablets	2050100
215300000000000	215341000033112	Catapres 100microgram tablets	2050200
285800000000000	285841000033118	Clonidine 100microgram tablets	6040101
287200000000000	287241000033110	Clonidine 300microgram tablets	6040101
215400000000000	215441000033118	Catapres 300microgram tablets	2050200
897300000000000	897341000033110	Methyldopa 125mg tablets	2050200
897400000000000	897441000033116	Methyldopa 250mg tablets	2050200
40940000000000	40941000033118	Aldomet 250mg tablets	2050200
41040000000000	41041000033111	Aldomet 500mg tablets	2050200
897500000000000	897541000033115	Methyldopa 500mg tablets	2050200
938500000000000	938541000033115	Moxonidine 200microgram tablets	2050200
1081000000000000	1080841000033110	Physiotens 200microgram tablets	2050200
1081000000000000	1080941000033110	Physiotens 400microgram tablets	2050200
938600000000000	938641000033119	Moxonidine 400microgram tablets	2050200
768500000000000	768541000033119	Indoramin 20mg tablets	7040100
480500000000000	480541000033110	Doralese Tiltab 20mg tablets	7040100
116700000000000	116741000033118	Baratol 25mg tablets
769800000000000	769841000033111	Indoramin 25mg tablets	2050400
1070000000000000	1070341000033110	Phenoxybenzamine 10mg capsules	2050400
438400000000000	438441000033119	Dibenyline 10mg capsules
743500000000000	743541000033118	Hypovase 500microgram tablets	2060401/ 7040100
1131000000000000	1131341000033110	Prazosin 500microgram tablets	7040100
1131000000000000	1131441000033110	Prazosin 1mg tablets	7040100
743600000000000	743641000033117	Hypovase 1mg tablets	2060401/ 7040100
37740000000000	37741000033118	Alphavase 1 tablets
37840000000000	37841000033111	Alphavase 2 tablets
743700000000000	743741000033114	Hypovase 2mg tablets	2060401/ 7040100
1132000000000000	1131541000033110	Prazosin 2mg tablets	7040100
1132000000000000	1131641000033110	Prazosin 5mg tablets	2050400
37940000000000	37941000033115	Alphavase 5 tablets
745800000000000	745841000033115	Hytrin 5mg tablets	7040100
1429000000000000	1429141000033110	Terazosin 5mg tablets	7040100
1.181e+16	1.18078e+16	Benph 5mg tablets
1429000000000000	1429041000033110	Terazosin 10mg tablets	7040100
745600000000000	745641000033116	Hytrin 10mg tablets	7040100
745700000000000	745741000033113	Hytrin 2mg tablets	7040100
1425000000000000	1425341000033110	Terazosin 2mg tablets	7040100
1.18e+16	1.17998e+16	Benph 2mg tablets
480600000000000	480641000033111	Doxazosin 1mg tablets	7040100
216700000000000	216741000033115	Cardura 1mg tablets	7040100
2958000000000000	2957941000033110	Doxadura 1mg tablets	7040100
2958000000000000	2958041000033110	Doxadura 2mg tablets	7040100
2760000000000000	2760041000033110	Cascor 2mg tablets
216800000000000	216841000033113	Cardura 2mg tablets	7040100
480700000000000	480741000033119	Doxazosin 2mg tablets	7040100
480800000000000	480841000033112	Doxazosin 4mg tablets	7040100
2760000000000000	2760141000033110	Cascor 4mg tablets
2958000000000000	2958141000033110	Doxadura 4mg tablets	7040100
209200000000000	209241000033119	Capozide LS 12.5mg/25mg tablets
1893000000000000	1893141000033110	Co-zidocapt 12.5mg/25mg tablets	2050501
1893000000000000	1893241000033110	Co-zidocapt 25mg/50mg tablets	2050501
13140000000000	13141000033119	Acezide 25mg/50mg tablets	2050501
216400000000000	216441000033110	Capozide 25mg/50mg tablets	2050501
214100000000000	214141000033113	Capoten 12.5mg tablets	2050501
2946000000000000	2945841000033110	Ecopace 12.5mg tablets	2050501
10840000000000	10841000033119	Acepril 12.5mg tablets	2050501
2928000000000000	2928341000033110	Tensopril 12.5mg tablets	2050501
1622000000000000	1622041000033110	Kaplon 12.5mg tablets	2050501
213400000000000	213441000033119	Captopril 12.5mg tablets	2050501
214400000000000	214441000033117	Captopril 25mg tablets	2050501
2946000000000000	2945941000033110	Ecopace 25mg tablets	2050501
10940000000000	10941000033110	Acepril 25mg tablets	2050501
1622000000000000	1622141000033110	Kaplon 25mg tablets	2050501
2928000000000000	2928441000033110	Tensopril 25mg tablets	2050501
214200000000000	214241000033118	Capoten 25mg tablets	2050501
214300000000000	214341000033111	Capoten 50mg tablets	2050501
1622000000000000	1622241000033110	Kaplon 50mg tablets	2050501
11040000000000	11041000033117	Acepril 50mg tablets	2050501
2946000000000000	2946041000033110	Ecopace 50mg tablets	2050501
2929000000000000	2928541000033110	Tensopril 50mg tablets	2050501
214500000000000	214541000033116	Captopril 50mg tablets	2050501
3162000000000000	3162241000033110	Enalapril 20mg / Hydrochlorothiazide 12.5mg tablets	2050501
770100000000000	770141000033115	Innozide 20mg/12.5mg tablets	2050501
1919000000000000	1918641000033110	Pralenal 2.5 tablets	2050501
769100000000000	769141000033117	Innovace 2.5mg tablets	2050501
523500000000000	523541000033115	Enalapril 2.5mg tablets	2050501
522800000000000	522841000033111	Enalapril 5mg tablets	2050501
769300000000000	769341000033119	Innovace 5mg tablets	2050501
1919000000000000	1918741000033110	Pralenal 5 tablets	2050501
769000000000000	769041000033116	Innovace 10mg tablets	2050501
1919000000000000	1918841000033110	Pralenal 10 tablets	2050501
522600000000000	522641000033110	Enalapril 10mg tablets	2050501
522700000000000	522741000033118	Enalapril 20mg tablets	2050501
1919000000000000	1918941000033110	Pralenal 20 tablets	2050501
769200000000000	769241000033112	Innovace 20mg tablets	2050501
1552000000000000	1552041000033110	Zestril 2.5mg tablets	2050501
216000000000000	216041000033118	Carace 2.5mg tablets
837900000000000	837941000033119	Lisinopril 2.5mg tablets	2050501
838100000000000	838141000033117	Lisinopril 5mg tablets	2050501
216200000000000	216241000033114	Carace 5mg tablets
1552000000000000	1552241000033110	Zestril 5mg tablets	2050501
1552000000000000	1551941000033110	Zestril 10mg tablets	2050501
215900000000000	215941000033111	Carace 10mg tablets
837800000000000	837841000033110	Lisinopril 10mg tablets	2050501
838000000000000	838041000033116	Lisinopril 20mg tablets	2050501
216100000000000	216141000033119	Carace 20mg tablets
1552000000000000	1552141000033110	Zestril 20mg tablets	2050501
1552000000000000	1552341000033110	Zestoretic 20 tablets	2050501
217000000000000	217041000033116	Carace 20 Plus tablets	2050501
3136000000000000	3136141000033110	Caralpha 20mg/12.5mg tablets
3280000000000000	3279641000033110	Lisicostad 20mg/12.5mg tablets	2050501
3161000000000000	3160941000033110	Lisinopril 20mg / Hydrochlorothiazide 12.5mg tablets	2050501
3161000000000000	3160841000033110	Lisinopril 10mg / Hydrochlorothiazide 12.5mg tablets	2050501
3136000000000000	3136041000033110	Caralpha 10mg/12.5mg tablets
3280000000000000	3279541000033110	Lisicostad 10mg/12.5mg tablets	2050501
1552000000000000	1551841000033110	Zestoretic 10 tablets	2050501
209800000000000	209841000033115	Carace 10 Plus tablets	2050501
13440000000000	13441000033110	Accupro 5mg tablets	2050501
3283000000000000	3283141000033110	Quinil 5mg tablets
1149000000000000	1149241000033110	Quinapril 5mg tablets	2050501
1149000000000000	1149341000033110	Quinapril 10mg tablets	2050501
3283000000000000	3283241000033110	Quinil 10mg tablets
13240000000000	13241000033114	Accupro 10mg tablets	2050501
13340000000000	13341000033116	Accupro 20mg tablets	2050501
3283000000000000	3283341000033110	Quinil 20mg tablets
1149000000000000	1149441000033110	Quinapril 20mg tablets	2050501
3161000000000000	3160641000033110	Quinapril 10mg / Hydrochlorothiazide 12.5mg tablets	2050501
11240000000000	11241000033113	Accuretic 10mg/12.5mg tablets	2050501
11640000000000	11641000033111	Accupro 40mg tablets	2050501
3283000000000000	3283441000033110	Quinil 40mg tablets
1150000000000000	1149541000033110	Quinapril 40mg tablets	2050501
1068000000000000	1067841000033110	Perindopril erbumine 2mg tablets	2050501
377500000000000	377541000033114	Coversyl 2mg tablets	2050501
377600000000000	377641000033110	Coversyl 4mg tablets	2050501
1068000000000000	1067941000033110	Perindopril erbumine 4mg tablets	2050501
1151000000000000	1151341000033110	Ramipril 1.25mg capsules	2050501
1456000000000000	1455541000033110	Tritace 1.25mg capsules	2050501
1456000000000000	1455641000033110	Tritace 2.5mg capsules	2050501
3160000000000000	3159741000033110	Lopace 2.5mg capsules	2050501
1151000000000000	1151441000033110	Ramipril 2.5mg capsules	2050501
1152000000000000	1151541000033110	Ramipril 5mg capsules	2050501
3160000000000000	3159841000033110	Lopace 5mg capsules	2050501
1456000000000000	1455741000033110	Tritace 5mg capsules	2050501
1770000000000000	1769941000033110	Tritace 10mg capsules	2050501
3160000000000000	3159941000033110	Lopace 10mg capsules	2050501
1770000000000000	1769841000033110	Ramipril 10mg capsules	2050501
609100000000000	609141000033111	Fosinopril 10mg tablets	2050501
1387000000000000	1387341000033110	Staril 10mg tablets
1387000000000000	1387441000033110	Staril 20mg tablets
609200000000000	609241000033116	Fosinopril 20mg tablets	2050501
258400000000000	258441000033119	Cilazapril 500microgram tablets
1505000000000000	1504941000033110	Vascace 500microgram tablets
1505000000000000	1504641000033110	Vascace 1mg tablets
258100000000000	258141000033110	Cilazapril 1mg tablets
258200000000000	258241000033115	Cilazapril 2.5mg tablets
1505000000000000	1504741000033110	Vascace 2.5mg tablets
1503000000000000	1503441000033110	Vascace 5mg tablets
258600000000000	258641000033117	Cilazapril 5mg tablets
1454000000000000	1454141000033110	Trandolapril 500microgram capsules	2050501
648500000000000	648541000033117	Gopten 500microgram capsules
998700000000000	998741000033119	Odrik 500microgram capsules
648300000000000	648341000033112	Gopten 1mg capsules
998500000000000	998541000033110	Odrik 1mg capsules
1454000000000000	1453941000033110	Trandolapril 1mg capsules	2050501
1454000000000000	1454041000033110	Trandolapril 2mg capsules	2050501
648400000000000	648441000033118	Gopten 2mg capsules
998600000000000	998641000033111	Odrik 2mg capsules
1066000000000000	1066041000033110	Perdix 7.5mg tablets	2050501
938100000000000	938141000033112	Moexipril 7.5mg tablets	2050501
938000000000000	938041000033113	Moexipril 15mg tablets	2050501
1066000000000000	1065941000033110	Perdix 15mg tablets	2050501
2146000000000000	2145741000033110	Tanatril 20mg tablets	2050501
2146000000000000	2145841000033110	Imidapril 20mg tablets	2050501
1740000000000000	1739841000033110	Imidapril 5mg tablets	2050501
1754000000000000	1753941000033110	Tanatril 5mg tablets	2050501
1754000000000000	1753841000033110	Tanatril 10mg tablets	2050501
1740000000000000	1739741000033110	Imidapril 10mg tablets	2050501
851800000000000	851841000033117	Losartan 25mg tablets	2050502
370400000000000	370441000033112	Cozaar 25mg tablets	2050502
370500000000000	370541000033113	Cozaar 50mg tablets	2050502
851900000000000	851941000033113	Losartan 50mg tablets	2050502
3162000000000000	3161741000033110	Losartan 50mg / Hydrochlorothiazide 12.5mg tablets	2050502
370800000000000	370841000033110	Cozaar-Comp 50mg/12.5mg tablets	2050502
437700000000000	437741000033110	Diovan 40mg capsules	2050502
1498000000000000	1498341000033110	Valsartan 40mg capsules	2050502
1498000000000000	1498441000033110	Valsartan 80mg capsules	2050502
437800000000000	437841000033117	Diovan 80mg capsules	2050502
437600000000000	437641000033118	Diovan 160mg capsules	2050502
1498000000000000	1498241000033110	Valsartan 160mg capsules	2050502
775600000000000	775641000033115	Irbesartan 75mg tablets	2050502
76140000000000	76141000033117	Aprovel 75mg tablets	2050502
8194000000000000	8193941000033110	Sabervel 75mg tablets
8554000000000000	8554141000033110	Ifirmasta 75mg tablets
8554000000000000	8554241000033110	Ifirmasta 150mg tablets
8194000000000000	8194041000033110	Sabervel 150mg tablets
75940000000000	75941000033114	Aprovel 150mg tablets	2050502
775400000000000	775441000033117	Irbesartan 150mg tablets	2050502
775500000000000	775541000033116	Irbesartan 300mg tablets	2050502
76040000000000	76041000033116	Aprovel 300mg tablets	2050502
8194000000000000	8194141000033110	Sabervel 300mg tablets
8554000000000000	8554341000033110	Ifirmasta 300mg tablets
59240000000000	59241000033118	Amias 2mg tablets	2050502
211600000000000	211641000033118	Candesartan 2mg tablets	2050502
211700000000000	211741000033110	Candesartan 4mg tablets	2050502
59340000000000	59341000033111	Amias 4mg tablets	2050502
59440000000000	59441000033117	Amias 8mg tablets	2050502
211800000000000	211841000033117	Candesartan 8mg tablets	2050502
211500000000000	211541000033119	Candesartan 16mg tablets	2050502
59140000000000	59141000033113	Amias 16mg tablets	2050502
1850000000000000	1849741000033110	Micardis 40mg tablets	2050502
1850000000000000	1849541000033110	Telmisartan 40mg tablets	2050502
9209000000000000	9209441000033110	Tolura 40mg tablets
1850000000000000	1849641000033110	Telmisartan 80mg tablets	2050502
1850000000000000	1849841000033110	Micardis 80mg tablets	2050502
9210000000000000	9209541000033110	Tolura 80mg tablets
2041000000000000	2040841000033110	Teveten 300mg tablets	2050502
2036000000000000	2036341000033110	Eprosartan 300mg tablets	2050502
2036000000000000	2036441000033110	Eprosartan 400mg tablets	2050502
2041000000000000	2040941000033110	Teveten 400mg tablets	2050502
2041000000000000	2041041000033110	Teveten 600mg tablets	2050502
2037000000000000	2036541000033110	Eprosartan 600mg tablets	2050502
65940000000000	65941000033117	Angiozem CR 90mg tablets	2060200
1443000000000000	1442841000033110	Tildiem Retard 90mg tablets	2060200
199300000000000	199341000033112	Calcicard CR 90mg tablets
458800000000000	458841000033115	Diltiazem 90mg modified-release tablets	2060200
452000000000000	452041000033113	Diltiazem 300mg modified-release capsules	2060200
5817000000000000	5816941000033110	Bi-Carzem XL 300mg capsules
2676000000000000	2676041000033110	Disogram SR 300mg capsules	2060200
1520000000000000	1520441000033110	Viazem XL 300mg capsules	2060200
2955000000000000	2955341000033110	Zemret 300 XL capsules
2261000000000000	2261241000033110	Slozem 300mg capsules	2060200
1571000000000000	1570541000033110	Angitil XL 300 capsules	2060200
18040000000000	18041000033112	Adizem-XL 300mg capsules	2060200
1833000000000000	1833341000033110	Zemtard 300 XL capsules	2060200
1442000000000000	1441741000033110	Tildiem LA 300 capsules	2060200
65340000000000	65341000033116	Angitil SR 90 capsules	2060200
17640000000000	17641000033119	Adizem-SR 90mg capsules	2060200
452700000000000	452741000033111	Dilzem SR 90 capsules	2060200
2779000000000000	2779241000033110	Bi-Carzem SR 90mg capsules
1603000000000000	1602541000033110	Dilcardia SR 90mg capsules	2060200
2739000000000000	2739141000033110	Horizem SR 90mg capsules
2952000000000000	2952341000033110	Zildil 90mg modified-release capsules
2675000000000000	2674941000033110	Disogram SR 90mg capsules	2060200
9118000000000000	9118341000033110	Kenzem SR 90mg capsules
452100000000000	452141000033112	Diltiazem 90mg modified-release capsules	2060200
451800000000000	451841000033110	Diltiazem 120mg modified-release capsules	2060200
9118000000000000	9118441000033110	Kenzem SR 120mg capsules
453000000000000	453041000033116	Dilzem XL 120 capsules	2060200
65440000000000	65441000033110	Angitil SR 120 capsules	2060200
1520000000000000	1520141000033110	Viazem XL 120mg capsules	2060200
452800000000000	452841000033118	Dilzem SR 120 capsules	2060200
2675000000000000	2675041000033110	Disogram SR 120mg capsules	2060200
1833000000000000	1833041000033110	Zemtard 120 XL capsules	2060200
1346000000000000	1346441000033110	Slozem 120mg capsules	2060200
2779000000000000	2779341000033110	Bi-Carzem SR 120mg capsules
2739000000000000	2739041000033110	Horizem SR 120mg capsules
2952000000000000	2952441000033110	Zildil SR 120mg capsules
1602000000000000	1602341000033110	Dilcardia SR 120mg capsules	2060200
17340000000000	17341000033110	Adizem-SR 120mg capsules	2060200
17740000000000	17741000033111	Adizem-XL 120mg capsules	2060200
17840000000000	17841000033118	Adizem-XL 180mg capsules	2060200
17440000000000	17441000033116	Adizem-SR 180mg capsules	2060200
2955000000000000	2955141000033110	Zemret 180 XL capsules
1833000000000000	1833141000033110	Zemtard 180 XL capsules	2060200
2675000000000000	2675341000033110	Disogram SR 180mg capsules	2060200
65540000000000	65541000033111	Angitil SR 180 capsules	2060200
1347000000000000	1346541000033110	Slozem 180mg capsules	2060200
1520000000000000	1520241000033110	Viazem XL 180mg capsules	2060200
453100000000000	453141000033117	Dilzem XL 180 capsules	2060200
451900000000000	451941000033119	Diltiazem 180mg modified-release capsules	2060200
452900000000000	452941000033114	Diltiazem 60mg modified-release capsules	2060200
452600000000000	452641000033119	Dilzem SR 60 capsules	2060200
2675000000000000	2674841000033110	Disogram SR 60mg capsules	2060200
2779000000000000	2779141000033110	Bi-Carzem SR 60mg capsules
2952000000000000	2952241000033110	Zildil SR 60mg capsules
1602000000000000	1602441000033110	Dilcardia SR 60mg capsules	2060200
9118000000000000	9118241000033110	Kenzem SR 60mg capsules
17940000000000	17941000033114	Adizem-XL 240mg capsules	2060200
2955000000000000	2955241000033110	Zemret 240 XL capsules
1520000000000000	1520341000033110	Viazem XL 240mg capsules	2060200
5817000000000000	5816841000033110	Bi-Carzem XL 240mg capsules
453200000000000	453241000033112	Dilzem XL 240 capsules	2060200
1347000000000000	1346641000033110	Slozem 240mg capsules	2060200
1833000000000000	1833241000033110	Zemtard 240 XL capsules	2060200
1570000000000000	1570441000033110	Angitil XL 240 capsules	2060200
2676000000000000	2675641000033110	Disogram SR 240mg capsules	2060200
453700000000000	453741000033118	Diltiazem 240mg modified-release capsules	2060200
453900000000000	453941000033115	Diltiazem 200mg modified-release capsules	2060200
1442000000000000	1441841000033110	Tildiem LA 200 capsules	2060200
2653000000000000	2653341000033110	Adizem-XL 200mg capsules	2060200
1521000000000000	1520541000033110	Viazem XL 360mg capsules	2060200
1800000000000000	1800341000033110	Diltiazem 360mg modified-release capsules	2060200
454000000000000	454041000033118	Diltiazem 60mg modified-release tablets	2060200
71140000000000	71141000033114	Angiozem 60mg modified-release tablets
1444000000000000	1443841000033110	Tildiem 60mg modified-release tablets	2060200
4591000000000000	4590741000033110	Retalzem 60 modified-release tablets
1662000000000000	1661641000033110	Optil 60mg modified-release tablets	2060200
199000000000000	199041000033110	Cardene SR 45mg capsules	2060200
971500000000000	971541000033113	Nicardipine 45mg modified-release capsules	2060200
971400000000000	971441000033112	Nicardipine 30mg modified-release capsules	2060200
198900000000000	198941000033118	Cardene SR 30mg capsules	2060200
176700000000000	176741000033114	Cardene 20mg capsules	2060200
967700000000000	967741000033115	Nicardipine 20mg capsules	2060200
967100000000000	967141000033119	Nicardipine 30mg capsules	2060200
176800000000000	176841000033116	Cardene 30mg capsules	2060200
14140000000000	14141000033116	Adalat 5mg capsules	2060200
967300000000000	967341000033116	Nifedipine 5mg capsules	2060200
967200000000000	967241000033114	Nifedipine 10mg capsules	2060200
61840000000000	61841000033111	Angiopine 10 capsules
14040000000000	14041000033115	Adalat 10mg capsules	2060200
605900000000000	605941000033110	Fortipine LA 40 tablets	2060200
972400000000000	972441000033116	Nifedipine 40mg modified-release tablets	2060200
1779000000000000	1778741000033110	Nifedipine 30mg modified-release capsules	2060200
1725000000000000	1724941000033110	Coracten XL 30mg capsules	2060200
1725000000000000	1725041000033110	Coracten XL 60mg capsules	2060200
1779000000000000	1778841000033110	Nifedipine 60mg modified-release capsules	2060200
971100000000000	971141000033116	Nifedipine 10mg modified-release capsules	2060200
336600000000000	336641000033114	Coracten SR 10mg capsules	2060200
364200000000000	364241000033112	Coracten SR 20mg capsules	2060200
974100000000000	974141000033119	Nifedipine 20mg modified-release capsules	2060200
971800000000000	971841000033110	Nifedipine 10mg modified-release tablets	2060200
1421000000000000	1421241000033110	Tensipine MR 10 tablets	2060200
2296000000000000	2295641000033110	Calchan MR 10 tablets
66140000000000	66141000033114	Angiopine MR 10mg tablets
19440000000000	19441000033113	Adalat retard 10mg tablets	2060200
1581000000000000	1580841000033110	Cardilate MR 10mg tablets
18340000000000	18341000033114	Adipine MR 10 tablets	2060200
1745000000000000	1745041000033110	Nifedipress MR 10 tablets	2060200
17140000000000	17141000033112	Adalat LA 30mg tablets	2060200
2777000000000000	2776541000033110	Hypolar XL 30 tablets
1753000000000000	1752941000033110	Slofedipine XL 30mg tablets
3225000000000000	3225441000033110	Adipine XL 30mg tablets	2060200
3953000000000000	3952641000033110	Nimodrel XL 30mg tablets
971200000000000	971241000033111	Nifedipine 30mg modified-release tablets	2060200
5817000000000000	5817441000033110	Neozipine XL 30mg tablets
4452000000000000	4451941000033110	Valni XL 30mg tablets	2060200
5892000000000000	5891941000033110	Adanif XL 30mg tablets
1.237e+16	1.23723e+16	Nidef 30mg modified-release tablets
5892000000000000	5892041000033110	Adanif XL 60mg tablets
4452000000000000	4452041000033110	Valni XL 60mg tablets	2060200
5818000000000000	5817541000033110	Neozipine XL 60mg tablets
971300000000000	971341000033118	Nifedipine 60mg modified-release tablets	2060200
3953000000000000	3952741000033110	Nimodrel XL 60mg tablets
3226000000000000	3225541000033110	Adipine XL 60mg tablets	2060200
17240000000000	17241000033117	Adalat LA 60mg tablets	2060200
1753000000000000	1753041000033110	Slofedipine XL 60 tablets
1.237e+16	1.23724e+16	Nidef 60mg modified-release tablets
1745000000000000	1745141000033110	Nifedipress MR 20 tablets
1421000000000000	1421341000033110	Tensipine MR 20 tablets	2060200
2190000000000000	2189541000033110	Nifopress Retard 20mg tablets
2051000000000000	2051241000033110	Coroday MR 20mg tablets
19340000000000	19341000033119	Adalat retard 20mg tablets	2060200
2296000000000000	2295741000033110	Calchan MR 20 tablets
18240000000000	18241000033116	Adipine MR 20 tablets	2060200
199100000000000	199141000033114	Cardilate MR 20mg tablets
1698000000000000	1697641000033110	Slofedipine 20mg tablets
65240000000000	65241000033114	Angiopine MR 20mg tablets
1766000000000000	1766341000033110	Adalat LA 20mg tablets	2060200
738100000000000	738141000033119	Hypolar Retard 20 tablets
2955000000000000	2955041000033110	Valni 20 Retard tablets
970900000000000	970941000033113	Nifedipine 20mg modified-release tablets	2060200
784600000000000	784641000033112	Isradipine 2.5mg tablets	2060200
1140000000000000	1140241000033110	Prescal 2.5mg tablets
787900000000000	787941000033112	Istin 5mg tablets	2060200
3189000000000000	3188741000033110	Amlostin 5mg tablets	2060200
3038000000000000	3038041000033110	Amlodipine 5mg tablets	2060200
3038000000000000	3038141000033110	Amlodipine 10mg tablets	2060200
3189000000000000	3188841000033110	Amlostin 10mg tablets	2060200
788000000000000	788041000033110	Istin 10mg tablets	2060200
1094000000000000	1094141000033110	Plendil 5mg modified-release tablets	2060200
2929000000000000	2928941000033110	Cabren 5mg modified-release tablets
5577000000000000	5576541000033110	Folpik XL 5mg tablets
3177000000000000	3177441000033110	Felogen XL 5mg tablets	2060200
2980000000000000	2979941000033110	Felotens XL 5mg tablets	2060200
3034000000000000	3034341000033110	Vascalpha 5mg modified-release tablets	2060200
4522000000000000	4521641000033110	Neofel XL 5mg tablets	2060200
3155000000000000	3154841000033110	Cardioplen XL 5mg tablets	2060200
9122000000000000	9121641000033110	Parmid XL 5mg tablets
569100000000000	569141000033116	Felodipine 5mg modified-release tablets	2060200
569000000000000	569041000033115	Felodipine 10mg modified-release tablets	2060200
9122000000000000	9121741000033110	Parmid XL 10mg tablets
3155000000000000	3154941000033110	Cardioplen XL 10mg tablets	2060200
4522000000000000	4521741000033110	Neofel XL 10mg tablets	2060200
3034000000000000	3034441000033110	Vascalpha 10mg modified-release tablets	2060200
2980000000000000	2980041000033110	Felotens XL 10mg tablets	2060200
3178000000000000	3177541000033110	Felogen XL 10mg tablets	2060200
5576000000000000	5576341000033110	Folpik XL 10mg tablets
2929000000000000	2929041000033110	Cabren 10mg modified-release tablets
1094000000000000	1094041000033110	Plendil 10mg modified-release tablets	2060200
1094000000000000	1093941000033110	Plendil 2.5mg modified-release tablets	2060200
2929000000000000	2928841000033110	Cabren 2.5mg modified-release tablets
568000000000000	568041000033111	Felodipine 2.5mg modified-release tablets	2060200
4153000000000000	4152841000033110	Cardioplen XL 2.5mg tablets
4429000000000000	4429241000033110	Felotens XL 2.5mg tablets	2060200
5576000000000000	5576441000033110	Folpik XL 2.5mg tablets
4522000000000000	4521541000033110	Neofel XL 2.5mg tablets
9122000000000000	9121541000033110	Parmid XL 2.5mg tablets
817500000000000	817541000033119	Lacidipine 2mg tablets	2060200
937000000000000	937041000033114	Motens 2mg tablets	2060200
937100000000000	937141000033113	Motens 4mg tablets	2060200
817600000000000	817641000033118	Lacidipine 4mg tablets	2060200
1.022e+16	1.02176e+16	Molap 4mg tablets
825900000000000	825941000033112	Lercanidipine 10mg tablets	2060200
1551000000000000	1550841000033110	Zanidip 10mg tablets	2060200
285900000000000	285941000033114	Clonidine 25microgram tablets	6040101
464300000000000	464341000033111	Dixarit 25microgram tablets	4070402
977700000000000	977741000033114	Nimotop 30mg tablets	2060200
977400000000000	977441000033119	Nimodipine 30mg tablets	2060200
556600000000000	556641000033113	Eudemine 50mg tablets	6010400
464400000000000	464441000033117	Diazoxide 50mg tablets	6010400
1543000000000000	1543041000033110	Xatral 2.5mg tablets	7040100
38140000000000	38141000033118	Alfuzosin 2.5mg tablets	7040100
2078000000000000	2077541000033110	Alfuzosin 10mg modified-release tablets	7040100
2078000000000000	2077641000033110	Xatral XL 10mg tablets	7040100
5816000000000000	5816041000033110	Fuzatal XL 10mg tablets
3993000000000000	3992841000033110	Zufal XL 10mg tablets
3980000000000000	3980441000033110	Besavar XL 10mg tablets	7040100
5852000000000000	5851641000033110	Vasran XL 10mg tablets	7040100
7878000000000000	7877741000033110	Kelanu XL 10mg tablets
1.248e+16	1.24771e+16	Zochek 10mg modified-release tablets
5836000000000000	5836341000033110	Pinexel PR 400microgram capsules
5845000000000000	5844541000033110	Tamurex 400microgram modified-release capsules
5566000000000000	5566141000033110	Galebon 400microgram modified-release capsules
6139000000000000	6138841000033110	Losinate MR 400microgram capsules
4011000000000000	4011341000033110	Morvesin XL 400microgram capsules
4024000000000000	4023841000033110	Contiflo XL 400microgram capsules
4504000000000000	4504241000033110	Alphacard MR 400microgram capsules
4937000000000000	4936541000033110	Maxtron 400microgram modified-release capsules
2946000000000000	2946441000033110	Omnic MR 400microgram capsules
588700000000000	588741000033112	Flomax MR 400microgram capsules
5814000000000000	5814441000033110	Prosurin XL 400microgram capsules
3894000000000000	3893741000033110	Bazetham MR 400microgram capsules
3892000000000000	3891841000033110	Tabphyn MR 400microgram capsules
3893000000000000	3892641000033110	Stronazon 400microgram MR capsules
5817000000000000	5817041000033110	Petyme 400microgram MR capsules
5812000000000000	5811641000033110	Pamsvax XL 400microgram capsules
5331000000000000	5330641000033110	Diffundox XL 400microgram capsules
1406000000000000	1406241000033110	Tamsulosin 400microgram modified-release capsules
1.291e+16	1.29101e+16	Tamsumac 0.4mg modified-release capsules
140100000000000	140141000033112	Betoptic 0.25% suspension eye drops	11060000
140200000000000	140241000033117	Betaxolol 0.25% eye drops	11060000
127600000000000	127641000033115	Betaxolol 0.5% eye drops	11060000
127400000000000	127441000033117	Betoptic 0.5% eye drops	11060000
1439000000000000	1438941000033110	Timoptol 0.25% eye drops	11060000
637200000000000	637241000033119	Glau-Opt 0.25% eye drops	11060000
1439000000000000	1438741000033110	Timolol 0.25% eye drops	11060000
1439000000000000	1438841000033110	Timolol 0.5% eye drops	11060000
637300000000000	637341000033112	Glau-Opt 0.5% eye drops	11060000
1439000000000000	1439041000033110	Timoptol 0.5% eye drops	11060000
1589000000000000	1588841000033110	Cosopt 20mg/ml / 5mg/ml eye drops	11060000
3014000000000000	3013941000033110	Dorzolamide 20mg/ml / Timolol 5mg/ml eye drops	11060000
8199000000000000	8198641000033110	Tidomat 20mg/ml / 5mg/ml eye drops
622400000000000	622441000033118	Ganda 3 + 0.5 eye drops
622600000000000	622641000033116	Ganda 1 + 0.2 eye drops
8196000000000000	8196441000033110	Metolazone 2.5mg tablets
8197000000000000	8196541000033110	Zaroxolyn 2.5mg tablets
2847000000000000	2846741000033110	Perindopril erbumine 8mg tablets	2050501
2847000000000000	2846641000033110	Coversyl 8mg tablets	2050501
6515000000000000	6515441000033110	Valsartan 80mg tablets
6516000000000000	6515541000033110	Valsartan 160mg tablets
1357000000000000	1357141000033110	Sodium nitroprusside 50mg powder for solution for infusion vials	2050100
744900000000000	744941000033110	Hydrochlorothiazide 25mg tablets
742500000000000	742541000033112	Hydrosaluric 25mg tablets
4425000000000000	4424941000033110	Valsartan 320mg tablets
4425000000000000	4425041000033110	Diovan 320mg tablets
745400000000000	745441000033118	Hydrochlorothiazide 50mg tablets
742600000000000	742641000033113	Hydrosaluric 50mg tablets
3227000000000000	3227241000033110	Candesartan 32mg tablets
3227000000000000	3227341000033110	Amias 32mg tablets
376500000000000	376541000033111	Co-tenidone 100mg/25mg tablets	2040000
90740000000000	90741000033113	Atenix Co 100 tablets	2040000
1426000000000000	1426341000033110	Tenoretic 100mg/25mg tablets	2040000
1426000000000000	1425541000033110	Tenchlor 100mg/25mg tablets
3191000000000000	3190741000033110	Valsartan 80mg / Hydrochlorothiazide 12.5mg tablets	2050502
3191000000000000	3190841000033110	Co-Diovan 80mg/12.5mg tablets	2050502
369100000000000	369141000033118	Co-amilozide 5mg/50mg tablets	2020400
57340000000000	57341000033115	Amilmaxco 5mg/50mg tablets
935500000000000	935541000033113	Moduretic 5mg/50mg tablets	2020400
60340000000000	60341000033110	Amil-Co 5mg/50mg tablets	2020400
2956000000000000	2955741000033110	Synuretic 50 tablets
2945000000000000	2944641000033110	Olmesartan medoxomil 20mg tablets	2050502
2945000000000000	2944941000033110	Olmetec 20mg tablets	2050502
2945000000000000	2945041000033110	Olmetec 40mg tablets	2050502
2945000000000000	2944741000033110	Olmesartan medoxomil 40mg tablets	2050502
3347000000000000	3346941000033110	Cozaar-Comp 100mg/25mg tablets
3347000000000000	3346841000033110	Losartan 100mg / Hydrochlorothiazide 25mg tablets
3161000000000000	3161441000033110	Valsartan 160mg / Hydrochlorothiazide 12.5mg tablets	2050502
3153000000000000	3152541000033110	Co-Diovan 160mg/12.5mg tablets	2050502
3199000000000000	3199041000033110	Inspra 25mg tablets	2020300
3199000000000000	3198841000033110	Eplerenone 25mg tablets	2020300
3199000000000000	3198941000033110	Eplerenone 50mg tablets	2020300
3199000000000000	3199141000033110	Inspra 50mg tablets	2020300
2720000000000000	2720141000033110	Losartan 100mg tablets	2050502
2720000000000000	2720241000033110	Cozaar 100mg tablets	2050502
2864000000000000	2864241000033110	MicardisPlus 40mg/12.5mg tablets	2050502
3163000000000000	3162641000033110	Telmisartan 40mg / Hydrochlorothiazide 12.5mg tablets	2050502
9293000000000000	9292641000033110	Tolucombi 40mg/12.5mg tablets
9159000000000000	9159341000033110	Actelsar HCT 40mg/12.5mg tablets
3163000000000000	3162741000033110	Telmisartan 80mg / Hydrochlorothiazide 12.5mg tablets	2050502
2864000000000000	2864341000033110	MicardisPlus 80mg/12.5mg tablets	2050502
9159000000000000	9159441000033110	Actelsar HCT 80mg/12.5mg tablets
9293000000000000	9292741000033110	Tolucombi 80mg/12.5mg tablets
2990000000000000	2989541000033110	Ramipril 1.25mg tablets	2050501
2990000000000000	2989941000033110	Tritace 1.25mg tablets	2050501
2990000000000000	2990041000033110	Tritace 2.5mg tablets	2050501
2990000000000000	2989641000033110	Ramipril 2.5mg tablets	2050501
2990000000000000	2989741000033110	Ramipril 5mg tablets	2050501
2990000000000000	2990141000033110	Tritace 5mg tablets	2050501
2990000000000000	2990241000033110	Tritace 10mg tablets	2050501
2990000000000000	2989841000033110	Ramipril 10mg tablets	2050501
2945000000000000	2944541000033110	Olmesartan medoxomil 10mg tablets	2050502
2945000000000000	2944841000033110	Olmetec 10mg tablets	2050502
2636000000000000	2635641000033110	Moxonidine 300microgram tablets	2050200
2636000000000000	2635741000033110	Physiotens 300microgram tablets	2050200
3230000000000000	3230441000033110	Latanoprost 50micrograms/ml / Timolol 5mg/ml eye drops	11060000
2654000000000000	2653541000033110	Xalacom eye drops	11060000
1.267e+16	1.26674e+16	Medox 50micrograms/ml / 5mg/ml eye drops
3909000000000000	3909141000033110	Olmetec Plus 20mg/12.5mg tablets	2050502
3909000000000000	3908941000033110	Olmesartan medoxomil 20mg / Hydrochlorothiazide 12.5mg tablets	2050502
5566000000000000	5566341000033110	Olmesartan medoxomil 40mg / Hydrochlorothiazide 12.5mg tablets
5566000000000000	5566441000033110	Olmetec Plus 40mg/12.5mg tablets
3162000000000000	3161541000033110	Valsartan 160mg / Hydrochlorothiazide 25mg tablets	2050502
3153000000000000	3152641000033110	Co-Diovan 160mg/25mg tablets	2050502
370200000000000	370241000033111	Co-triamterzide 50mg/25mg tablets	2020400
1468000000000000	1468141000033110	Triamaxco 50mg/25mg tablets	2020400
492300000000000	492341000033115	Dyazide 50mg/25mg tablets	2020400
1470000000000000	1470341000033110	Triam-Co 50mg/25mg tablets	2020400
3015000000000000	3014741000033110	Trandolapril 4mg capsules	2050501
3015000000000000	3014841000033110	Gopten 4mg capsules
1.288e+16	1.28771e+16	Hydralazine 10mg tablets
1.288e+16	1.28772e+16	Apo-Hydralazine 10mg tablets
3201000000000000	3201441000033110	Diovan 40mg tablets	2050502
3201000000000000	3201341000033110	Valsartan 40mg tablets	2050502
459600000000000	459641000033113	Diltiazem 120mg modified-release tablets	2060200
66040000000000	66041000033110	Angiozem CR 120mg tablets	2060200
199200000000000	199241000033119	Calcicard CR 120mg tablets
1443000000000000	1442741000033110	Tildiem Retard 120mg tablets	2060200
19640000000000	19641000033110	Adizem-SR 120mg tablets	2060200
1.268e+16	1.26821e+16	Doxazosin 8mg tablets
6448000000000000	6448341000033110	Minoxidil 5% foam	13090000
6448000000000000	6448241000033110	Regaine for Men Extra Strength 5% scalp foam	13090000
1.18e+16	1.18032e+16	Regaine for Women Once a Day 5% scalp foam
5006000000000000	5006141000033110	Sevikar 20mg/5mg tablets	2050502
5006000000000000	5005841000033110	Olmesartan medoxomil 20mg / Amlodipine 5mg tablets	2050502
5006000000000000	5005941000033110	Olmesartan medoxomil 40mg / Amlodipine 5mg tablets	2050502
5006000000000000	5006241000033110	Sevikar 40mg/5mg tablets	2050502
5006000000000000	5006341000033110	Sevikar 40mg/10mg tablets	2050502
5006000000000000	5006041000033110	Olmesartan medoxomil 40mg / Amlodipine 10mg tablets	2050502
5565000000000000	5565341000033110	Nebivolol 2.5mg tablets
8961000000000000	8961141000033110	Nebivolol 10mg tablets
7755000000000000	7755241000033110	Edarbi 40mg tablets	2050502
7755000000000000	7754941000033110	Azilsartan medoxomil 40mg tablets	2050502
7755000000000000	7755041000033110	Azilsartan medoxomil 80mg tablets	2050502
7755000000000000	7755341000033110	Edarbi 80mg tablets	2050502
2740000000000000	2739541000033110	Coversyl Plus tablets	2050501
3162000000000000	3161641000033110	Perindopril erbumine 4mg / Indapamide 1.25mg tablets	2050501
1438000000000000	1438441000033110	Timoptol Unit Dose 0.5% ophthalmic solution 0.2ml unit dose	11060000
1439000000000000	1438641000033110	Timolol 0.5% eye drops 0.2ml unit dose preservative free	11060000
887100000000000	887141000033113	Metoprolol 5mg/5ml solution for injection ampoules	2040000
131100000000000	131141000033116	Betaloc I.V. 5mg/5ml solution for injection ampoules	2040000
1439000000000000	1438541000033110	Timolol 0.25% eye drops 0.2ml unit dose preservative free	11060000
1438000000000000	1438341000033110	Timoptol Unit Dose 0.25% ophthalmic solution 0.2ml unit dose	11060000
1510000000000000	1509841000033110	Verapamil 40mg/5ml oral solution sugar free	2060200
2641000000000000	2641041000033110	Zolvera 40mg/5ml oral solution	2060200
470500000000000	470541000033117	Diumide-K Continus tablets
3162000000000000	3161841000033110	Furosemide 40mg / Potassium chloride 600mg (potassium 8mmol) modified-release tablets
32540000000000	32541000033112	Alfuzosin 5mg modified-release tablets
1543000000000000	1543341000033110	Xatral SR 5mg tablets
1620000000000000	1619941000033110	Invicorp 1 solution for injection
1620000000000000	1620041000033110	Invicorp 2 solution for injection
1.062e+16	1.06176e+16	Phentolamine 2mg/0.35ml / Aviptadil 25micrograms/0.35ml solution for injection ampoules	7040500
1.062e+16	1.06177e+16	Invicorp 25micrograms/2mg/0.35ml solution for injection ampoules	7040500
1.212e+16	1.21179e+16	Catapres TTS 2 patches
5289000000000000	5289041000033110	Clonidine 200micrograms/24hours transdermal patches
3964000000000000	3963741000033110	Amlodipine 10mg/5ml oral suspension
5889000000000000	5888741000033110	Amlodipine 5mg/5ml oral suspension
5898000000000000	5898341000033110	Bisoprolol 5mg/5ml oral suspension
5898000000000000	5898241000033110	Bisoprolol 5mg/5ml oral solution
5898000000000000	5898141000033110	Bisoprolol 1.25mg/5ml oral suspension
5898000000000000	5898041000033110	Bisoprolol 1.25mg/5ml oral solution
5402000000000000	5401741000033110	Bendroflumethiazide 5mg/5ml oral suspension
3152000000000000	3151841000033110	Bendroflumethiazide 2.5mg/5ml oral suspension
5454000000000000	5453941000033110	Bendroflumethiazide 1.25mg/5ml oral suspension
5008000000000000	5008141000033110	Captopril 10mg/5ml oral suspension
5899000000000000	5898741000033110	Captopril 12.5mg/5ml oral solution
5899000000000000	5898841000033110	Captopril 12.5mg/5ml oral suspension
5402000000000000	5401641000033110	Captopril 15mg/5ml oral suspension
2720000000000000	2719841000033110	Captopril 20mg/5ml oral suspension
3013000000000000	3012741000033110	Captopril 25mg/5ml oral solution
5132000000000000	5132041000033110	Captopril 25mg/5ml oral suspension
3851000000000000	3851341000033110	Captopril 3mg/5ml oral solution
6001000000000000	6001041000033110	Captopril 5mg/5ml oral solution
2656000000000000	2656341000033110	Captopril 5mg/5ml oral suspension
5899000000000000	5898941000033110	Captopril 6.25mg/5ml oral solution
5899000000000000	5899041000033110	Captopril 6.25mg/5ml oral suspension
5289000000000000	5288741000033110	Carvedilol 5mg/5ml oral suspension
5900000000000000	5900141000033110	Clonidine 50micrograms/5ml oral solution
5900000000000000	5900241000033110	Clonidine 50micrograms/5ml oral suspension
5710000000000000	5710441000033110	Co-amilofruse 5mg/40mg/5ml oral suspension
6468000000000000	6468341000033110	Diazoxide 100mg/5ml oral solution
6468000000000000	6468441000033110	Diazoxide 100mg/5ml oral suspension
5967000000000000	5966941000033110	Diazoxide 10mg/5ml oral solution
5967000000000000	5966841000033110	Diazoxide 10mg/5ml oral suspension
2624000000000000	2623841000033110	Diazoxide 250mg/5ml oral suspension
7859000000000000	7859441000033110	Proglycem 250mg/5ml oral suspension
9174000000000000	9173841000033110	Diazoxide 50mg/5ml oral suspension
4954000000000000	4953741000033110	Diltiazem 60mg/5ml oral suspension
5992000000000000	5991941000033110	Diltiazem 60mg/5ml oral solution
4433000000000000	4432941000033110	Doxazosin 1mg/5ml oral suspension
5138000000000000	5138341000033110	Doxazosin 4mg/5ml oral suspension
6012000000000000	6012441000033110	Enalapril 1.25mg/5ml oral solution
6013000000000000	6012541000033110	Enalapril 1.25mg/5ml oral suspension
5967000000000000	5967041000033110	Enalapril 10mg/5ml oral solution
5967000000000000	5967141000033110	Enalapril 10mg/5ml oral suspension
5993000000000000	5992541000033110	Enalapril 5mg/5ml oral solution
5993000000000000	5992641000033110	Enalapril 5mg/5ml oral suspension
4456000000000000	4456241000033110	Hydralazine 10mg/5ml oral suspension
2746000000000000	2746441000033110	Hydrochlorothiazide 50mg/5ml oral solution
5971000000000000	5970641000033110	Irbesartan 150mg/5ml oral suspension
1.107e+16	1.10727e+16	Hydralazine 25mg/5ml oral solution
6488000000000000	6487941000033110	Labetalol 50mg/5ml oral solution
5971000000000000	5971341000033110	Lisinopril 2.5mg/5ml oral solution
5971000000000000	5971441000033110	Lisinopril 2.5mg/5ml oral suspension
6045000000000000	6044641000033110	Lisinopril 20mg/5ml oral solution
6045000000000000	6044541000033110	Lisinopril 20mg/5ml oral suspension
5890000000000000	5890241000033110	Lisinopril 5mg/5ml oral solution
3152000000000000	3152141000033110	Lisinopril 5mg/5ml oral suspension
5972000000000000	5971541000033110	Lisinopril 7.5mg/5ml oral solution
5972000000000000	5971641000033110	Lisinopril 7.5mg/5ml oral suspension
892300000000000	892341000033112	Methyldopa 250mg/5ml oral suspension
2616000000000000	2616041000033110	Metoprolol 12.5mg/5ml oral solution
4816000000000000	4815641000033110	Metoprolol 12.5mg/5ml oral suspension
5576000000000000	5575541000033110	Metoprolol 25mg/5ml oral solution
5973000000000000	5972841000033110	Metoprolol 50mg/5ml oral solution
5973000000000000	5972941000033110	Metoprolol 50mg/5ml oral suspension
5974000000000000	5973741000033110	Nifedipine 10mg/5ml oral suspension
5056000000000000	5056241000033110	Nifedipine 5mg/5ml oral suspension
8276000000000000	8276041000033110	Perindopril erbumine 4mg/5ml oral suspension
2758000000000000	2757941000033110	Phenoxybenzamine 25mg/5ml oral suspension
1750000000000000	1750241000033110	Propranolol 40mg/5ml oral solution
5998000000000000	5998141000033110	Propranolol 40mg/5ml oral suspension
4957000000000000	4957141000033110	Propranolol 80mg/5ml oral solution
5998000000000000	5998241000033110	Ramipril 1.25mg/5ml oral solution
4152000000000000	4152241000033110	Ramipril 1.25mg/5ml oral suspension
5888000000000000	5887841000033110	Ramipril 10mg/5ml oral solution
5888000000000000	5887941000033110	Ramipril 10mg/5ml oral suspension
5891000000000000	5890541000033110	Ramipril 2.5mg/5ml oral solution
4806000000000000	4805941000033110	Ramipril 2.5mg/5ml oral suspension
5890000000000000	5890341000033110	Ramipril 5mg/5ml oral solution
2883000000000000	2883341000033110	Ramipril 5mg/5ml oral suspension
1371000000000000	1371141000033110	Spironolactone 5mg/5ml oral suspension
1371000000000000	1371341000033110	Spironolactone 50mg/5ml oral suspension
1371000000000000	1371041000033110	Spironolactone 25mg/5ml oral suspension
3953000000000000	3953441000033110	Sotalol 25mg/5ml oral solution
9776000000000000	9776441000033120	Sotalol 25mg/5ml oral suspension
5975000000000000	5975441000033110	Spironolactone 15mg/5ml oral suspension
1371000000000000	1371241000033110	Spironolactone 10mg/5ml oral suspension
2012000000000000	2011541000033110	Spironolactone 100mg/5ml oral suspension
3941000000000000	3940841000033110	Captopril 2mg capsules
5454000000000000	5454041000033110	Captopril 4mg capsules
351900000000000	351941000033111	Co-amilozide 5mg/50mg/5ml oral solution
2920000000000000	2920141000033110	Diltiazem 2% cream
5992000000000000	5991841000033110	Diltiazem 2% ointment
2639000000000000	2639341000033110	Nifedipine 20mg/ml oral drops
3280000000000000	3280141000033110	Combigan eye drops	11060000
3280000000000000	3280041000033110	Brimonidine 2mg/ml / Timolol 5mg/ml eye drops	11060000
3310000000000000	3309641000033110	Flomaxtra XL 400microgram tablets	7040100
3343000000000000	3342941000033110	Tamsulosin 400microgram modified-release tablets	7040100
6066000000000000	6065741000033110	Cositam XL 400microgram tablets
6529000000000000	6528741000033110	Faramsil 400microgram modified-release tablets
8272000000000000	8271541000033110	Flectone XL 400microgram tablets
3909000000000000	3908841000033110	Zanidip 20mg tablets
3909000000000000	3908741000033110	Lercanidipine 20mg tablets
3909000000000000	3909041000033110	Olmesartan medoxomil 20mg / Hydrochlorothiazide 25mg tablets	2050502
3909000000000000	3909241000033110	Olmetec Plus 20mg/25mg tablets	2050502
3923000000000000	3923341000033110	Travoprost 40micrograms/ml / Timolol 5mg/ml eye drops	11060000
3923000000000000	3923441000033110	DuoTrav 40micrograms/ml / 5mg/ml eye drops	11060000
1.211e+16	1.21069e+16	Clonidine 100micrograms/24hours transdermal patches
1.211e+16	1.21071e+16	Catapres TTS 1 patches
1.211e+16	1.2107e+16	Clonidine 300micrograms/24hours transdermal patches
1.212e+16	1.21185e+16	Catapres TTS 3 patches
3935000000000000	3934741000033110	Ganfort 0.3mg/ml / 5mg/ml eye drops	11060000
3935000000000000	3934641000033110	Bimatoprost 300micrograms/ml / Timolol 5mg/ml eye drops	11060000
3996000000000000	3995541000033110	Cosopt 20mg/ml / 5mg/ml eye drops 0.2ml unit dose preservative free
3995000000000000	3995441000033110	Dorzolamide 20mg/ml / Timolol 5mg/ml eye drops 0.2ml unit dose preservative free
3995000000000000	3995241000033110	Irbesartan 300mg / Hydrochlorothiazide 25mg tablets
3995000000000000	3995341000033110	CoAprovel 300mg/25mg tablets
4022000000000000	4021641000033110	Amlodipine 10mg / Valsartan 160mg tablets	2060200
4022000000000000	4021941000033110	Exforge 10mg/160mg tablets	2060200
4022000000000000	4021841000033110	Exforge 5mg/160mg tablets	2060200
4022000000000000	4021541000033110	Amlodipine 5mg / Valsartan 160mg tablets	2060200
4021000000000000	4021441000033110	Amlodipine 5mg / Valsartan 80mg tablets	2060200
4022000000000000	4021741000033110	Exforge 5mg/80mg tablets	2060200
4125000000000000	4125241000033110	Minoxidil 2% gel
4125000000000000	4125341000033110	Regaine for Men 2% gel
8182000000000000	8182141000033110	Diazoxide 12.5mg/5ml oral suspension
1.257e+16	1.2569e+16	Clonidine 100micrograms/5ml oral suspension
8536000000000000	8536441000033110	Bisoprolol 10mg/5ml oral suspension
5991000000000000	5991041000033110	Bisoprolol 2.5mg/5ml oral solution
4508000000000000	4507941000033110	Bisoprolol 2.5mg/5ml oral suspension
5378000000000000	5378241000033110	Nadolol 40mg/5ml oral suspension
5403000000000000	5402541000033110	Nifedipine 2.5mg/5ml oral suspension
5970000000000000	5969841000033110	Hydrochlorothiazide 5mg/5ml oral solution
5970000000000000	5969941000033110	Hydrochlorothiazide 5mg/5ml oral suspension
4954000000000000	4954341000033110	Irbesartan 300mg/5ml oral suspension
1.157e+16	1.15674e+16	Prazosin 500micrograms/5ml oral solution
4425000000000000	4424741000033110	Losartan 100mg / Hydrochlorothiazide 12.5mg tablets
4425000000000000	4424841000033110	Cozaar-Comp 100mg/12.5mg tablets
5976000000000000	5975541000033110	Spironolactone 250mg/5ml oral solution
5976000000000000	5975641000033110	Spironolactone 250mg/5ml oral suspension
4454000000000000	4454441000033110	Coversyl Arginine 10mg tablets	2050501
4454000000000000	4454141000033110	Perindopril arginine 10mg tablets	2050501
4454000000000000	4453941000033110	Perindopril arginine 2.5mg tablets	2050501
4454000000000000	4454241000033110	Coversyl Arginine 2.5mg tablets	2050501
4455000000000000	4454541000033110	Perindopril arginine 5mg / Indapamide 1.25mg tablets	2050501
4455000000000000	4454641000033110	Coversyl Arginine Plus 5mg/1.25mg tablets	2050501
4454000000000000	4454341000033110	Coversyl Arginine 5mg tablets	2050501
4454000000000000	4454041000033110	Perindopril arginine 5mg tablets	2050501
4549000000000000	4548841000033110	MicardisPlus 80mg/25mg tablets
4549000000000000	4548741000033110	Telmisartan 80mg / Hydrochlorothiazide 25mg tablets
9160000000000000	9159541000033110	Actelsar HCT 80mg/25mg tablets
9293000000000000	9292841000033110	Tolucombi 80mg/25mg tablets
5490000000000000	5490241000033110	Amlodipine 5mg/5ml oral solution
3925000000000000	3924941000033110	Furosemide 5mg/5ml oral solution
5993000000000000	5993341000033110	Furosemide 5mg/5ml oral suspension
5999000000000000	5999141000033110	Spironolactone 100mg/5ml oral solution
5999000000000000	5999241000033110	Spironolactone 10mg/5ml oral solution
5890000000000000	5890141000033110	Spironolactone 25mg/5ml oral solution
5890000000000000	5890441000033110	Spironolactone 50mg/5ml oral solution
5999000000000000	5999341000033110	Spironolactone 5mg/5ml oral solution
8276000000000000	8275941000033110	Perindopril erbumine 8mg/5ml oral solution
8276000000000000	8276141000033110	Perindopril erbumine 8mg/5ml oral suspension
4267000000000000	4267141000033110	Bisoprolol 7.5mg/5ml oral suspension
5972000000000000	5971941000033110	Losartan 50mg/5ml oral solution
5972000000000000	5972041000033110	Losartan 50mg/5ml oral suspension
4273000000000000	4273241000033110	Olmesartan medoxomil 10mg/5ml oral suspension
4958000000000000	4957641000033110	Cozaar 12.5mg tablets
4958000000000000	4957541000033110	Losartan 12.5mg tablets
5898000000000000	5898441000033110	Bisoprolol 625micrograms/5ml oral solution
5899000000000000	5898541000033110	Bisoprolol 625micrograms/5ml oral suspension
4956000000000000	4955841000033110	Propranolol 40mg/5ml oral solution sugar free
4956000000000000	4955941000033110	Syprol 40mg/5ml oral solution
5972000000000000	5971741000033110	Losartan 100mg/5ml oral solution
5972000000000000	5971841000033110	Losartan 100mg/5ml oral suspension
5076000000000000	5075841000033110	Azarga 10mg/ml / 5mg/ml eye drops	11060000
5076000000000000	5075741000033110	Brinzolamide 10mg/ml / Timolol 5mg/ml eye drops	11060000
5150000000000000	5150041000033110	Cozaar 2.5mg/ml oral suspension	2050502
5150000000000000	5149941000033110	Losartan 2.5mg/ml oral suspension sugar free	2050502
4898000000000000	4897741000033110	Amlodipine 1.5mg/5ml oral suspension
9279000000000000	9278541000033110	Spironolactone 3mg / Chlorothiazide 30mg capsules
7871000000000000	7871341000033110	Nadolol 30mg/5ml oral solution
1.065e+16	1.06501e+16	Nadolol 30mg/5ml oral suspension
5814000000000000	5814141000033110	Nadolol 20mg/5ml oral solution
1.065e+16	1.065e+16	Nadolol 20mg/5ml oral suspension
5376000000000000	5376441000033110	Timolol 10mg / Amiloride 2.5mg / Hydrochlorothiazide 25mg tablets
5656000000000000	5655541000033110	Esmolol 2.5g/250ml infusion bags
5656000000000000	5656241000033110	Brevibloc Premixed 2.5g/250ml infusion bags
5632000000000000	5632441000033110	Tamsulosin 400microgram / Dutasteride 500microgram capsules	7040100
5633000000000000	5632541000033110	Combodart 0.5mg/0.4mg capsules	7040100
7682000000000000	7681541000033110	Spironolactone 4mg / Chlorothiazide 40mg capsules
6168000000000000	6167841000033110	Irbesartan 20mg oral powder sachets
6181000000000000	6180641000033110	Sevikar HCT 20mg/5mg/12.5mg tablets	2050502
6181000000000000	6180841000033110	Sevikar HCT 40mg/10mg/12.5mg tablets	2050502
6181000000000000	6181041000033110	Sevikar HCT 40mg/10mg/25mg tablets	2050502
6181000000000000	6180741000033110	Sevikar HCT 40mg/5mg/12.5mg tablets	2050502
6181000000000000	6180941000033110	Sevikar HCT 40mg/5mg/25mg tablets	2050502
6424000000000000	6423941000033110	Irbesartan 30mg oral powder sachets
6436000000000000	6435741000033110	Irbesartan 37.5mg oral powder sachets
6470000000000000	6469941000033110	Timolol 1mg/g gel eye drops 0.4g unit dose preservative free	11060000
6470000000000000	6470041000033110	Tiopex 1mg/g eye gel 0.4g unit dose	11060000
3334000000000000	3333941000033110	Captopril 8mg/5ml oral suspension
6517000000000000	6517041000033110	Ramipril 2.5mg/5ml oral solution sugar free
6528000000000000	6528441000033110	Valsartan 3mg/ml oral solution
6529000000000000	6528541000033110	Diovan 3mg/1ml oral solution
3279000000000000	3279241000033110	Enalapril 5mg/5ml oral suspension sugar free
7755000000000000	7755141000033110	Edarbi 20mg tablets	2050502
7755000000000000	7754841000033110	Azilsartan medoxomil 20mg tablets	2050502
7741000000000000	7740641000033110	Amlodipine 10mg/5ml oral solution
5569000000000000	5568741000033110	Lisinopril 40mg/5ml oral suspension
8047000000000000	8047041000033110	Timolol 2.5mg/ml eye drops preservative free
1.221e+16	1.22077e+16	Eysano 2.5mg/ml eye drops
8197000000000000	8197041000033110	Indapamide 2.5mg/5ml oral suspension
8264000000000000	8263541000033110	Perindopril tosilate 10mg tablets
8263000000000000	8263341000033110	Perindopril tosilate 2.5mg tablets
8264000000000000	8263641000033110	Perindopril tosilate 5mg / Indapamide 1.25mg tablets
8263000000000000	8263441000033110	Perindopril tosilate 5mg tablets
8787000000000000	8786541000033110	Bimatoprost 300micrograms/ml / Timolol 5mg/ml eye drops 0.4ml unit dose preservative free	11060000
8787000000000000	8786641000033110	Ganfort 0.3mg/ml / 5mg/ml eye drops 0.4ml unit dose	11060000
8871000000000000	8870641000033110	Doxazosin 4mg/5ml oral solution
8869000000000000	8869441000033110	Perindopril erbumine 4mg/5ml oral solution
8961000000000000	8960641000033110	Solifenacin 6mg / Tamsulosin 400microgram modified-release tablets	7040100
8961000000000000	8960741000033110	Vesomni 6mg/0.4mg modified-release tablets	7040100
8961000000000000	8961341000033110	Noyada 25mg/5ml oral solution	2050501
9108000000000000	9108041000033110	Captopril 25mg/5ml oral solution sugar free	2050501
8961000000000000	8961241000033110	Noyada 5mg/5ml oral solution	2050501
9108000000000000	9108141000033110	Captopril 5mg/5ml oral solution sugar free	2050501
9105000000000000	9105341000033110	Perindopril erbumine 4mg / Amlodipine 10mg tablets
9105000000000000	9105241000033110	Perindopril erbumine 4mg / Amlodipine 5mg tablets
9106000000000000	9105541000033110	Perindopril erbumine 8mg / Amlodipine 10mg tablets
9105000000000000	9105441000033110	Perindopril erbumine 8mg / Amlodipine 5mg tablets
9174000000000000	9173941000033110	Doxazosin 1mg/5ml oral solution
9201000000000000	9201141000033110	Tamsulosin 400micrograms/5ml oral solution
9698000000000000	9697741000033110	Nicardipine 10mg/10ml solution for infusion ampoules	2060200
1.003e+16	1.00252e+16	Bisoprolol 10mg / Aspirin 100mg capsules
1.003e+16	1.00251e+16	Bisoprolol 10mg / Aspirin 75mg capsules
1.003e+16	1.0025e+16	Bisoprolol 5mg / Aspirin 100mg capsules
1.002e+16	1.00249e+16	Bisoprolol 5mg / Aspirin 75mg capsules
1.039e+16	1.03874e+16	Amlodipine 10mg/5ml oral solution sugar free
4508000000000000	4508041000033110	Amlodipine 5mg/5ml oral solution sugar free
1.05e+16	1.04956e+16	Tafluprost 15micrograms/ml / Timolol 5mg/ml eye drops 0.3ml unit dose preservative free	11060000
1.05e+16	1.04957e+16	Taptiqom 15micrograms/ml / 5mg/ml eye drops 0.3ml unit dose	11060000
1.065e+16	1.0645e+16	Lisinopril 5mg/5ml oral solution sugar free
1.071e+16	1.07139e+16	Bumetanide 5mg/5ml oral suspension
1.094e+16	1.09436e+16	Sacubitril 24mg / Valsartan 26mg tablets	2050502
1.094e+16	1.09439e+16	Entresto 24mg/26mg tablets	2050502
1.094e+16	1.0944e+16	Entresto 49mg/51mg tablets	2050502
1.094e+16	1.09437e+16	Sacubitril 49mg / Valsartan 51mg tablets	2050502
1.094e+16	1.09438e+16	Sacubitril 97mg / Valsartan 103mg tablets	2050502
1.094e+16	1.09441e+16	Entresto 97mg/103mg tablets	2050502
1.107e+16	1.10724e+16	Clevidipine 25mg/50ml emulsion for infusion vials	2060200
1.107e+16	1.10725e+16	Cleviprex 25mg/50ml emulsion for infusion vials	2060200
1.152e+16	1.15244e+16	Tamsulosin 400micrograms/5ml oral suspension
3954000000000000	3954441000033110	Furosemide 250mg/25ml solution for injection ampoules
73440000000000	73441000033117	Apresoline 20mg powder for solution for injection ampoules	2050100
734100000000000	734141000033114	Hydralazine 20mg powder for solution for injection ampoules	2050100
1.221e+16	1.22069e+16	Esmolol 2.5g powder for solution for infusion vials
1.221e+16	1.2205e+16	Eylamdo 20mg/ml / 5mg/ml eye drops
1.22e+16	1.22047e+16	Dorzolamide 20mg/ml / Timolol 5mg/ml eye drops preservative free
1.288e+16	1.28808e+16	Cosopt iMulti 20mg/ml / 5mg/ml eye drops preservative free
660600000000000	660641000033112	Half Securon SR 120mg tablets	2060200
2891000000000000	2890641000033110	Vera-Til SR 120mg tablets
1509000000000000	1509041000033110	Verapamil 120mg modified-release tablets	2060200
5655000000000000	5655241000033110	Brevibloc Premixed 100mg/10ml solution for injection vials	2040000
4202000000000000	4202241000033110	Esmolol 100mg/10ml solution for injection vials	2040000
158000000000000	158041000033114	Brevibloc Concentrate 2.5g/10ml solution for infusion ampoules
544600000000000	544641000033119	Esmolol 2.5g/10ml solution for infusion ampoules
2102000000000000	2101641000033110	Amilamont 5mg/5ml oral solution sugar free	2020300
53840000000000	53841000033117	Amiloride 5mg/5ml oral solution sugar free	2020300
1425000000000000	1424541000033110	Tenormin 25mg/5ml syrup	2040000
90440000000000	90441000033118	Atenolol 25mg/5ml oral solution sugar free	2100100
1415000000000000	1414941000033110	Tenif 50mg/20mg modified-release capsules	2040000
124300000000000	124341000033119	Beta-Adalat modified-release capsules	2040000
3247000000000000	3246941000033110	Atenolol 50mg / Nifedipine 20mg modified-release capsules	2040000
1421000000000000	1420741000033110	Tenormin 5mg/10ml solution for injection ampoules	2040000
89540000000000	89541000033111	Atenolol 5mg/10ml solution for injection ampoules	2100100
234800000000000	234841000033110	Centyl K modified-release tablets
3161000000000000	3161041000033110	Bendroflumethiazide 2.5mg / Potassium chloride 573mg (potassium 7.7mmol) modified-release tablets
967000000000000	967041000033118	Neo-Naclex-K modified-release tablets
3163000000000000	3162841000033110	Bendroflumethiazide 2.5mg / Potassium chloride 630mg (potassium 8.4mmol) modified-release tablets
1843000000000000	1842941000033110	Betoptic 0.25% eye drops suspension 0.25ml unit dose	11060000
1843000000000000	1842841000033110	Betaxolol 0.25% eye drops 0.25ml unit dose preservative free	11060000
3859000000000000	3858741000033110	Bumetanide 2mg/4ml solution for injection ampoules	2020200
172900000000000	172941000033111	Burinex K modified-release tablets
1846000000000000	1845741000033110	Bumetanide 500microgram / Potassium chloride 573mg (potassium 7.7mmol) modified-release tablets
2717000000000000	2717341000033110	Nyogel 0.1% eye gel
2717000000000000	2717241000033110	Timolol 0.1% gel eye drops
1439000000000000	1439141000033110	Timoptol-LA 0.25% ophthalmic gel-forming solution	11060000
1439000000000000	1439341000033110	Timolol 0.25% eye gel	11060000
1439000000000000	1439241000033110	Timoptol-LA 0.5% ophthalmic gel-forming solution	11060000
1439000000000000	1439441000033110	Timolol 0.5% eye gel	11060000
1.221e+16	1.22074e+16	Timolol 5mg/ml eye drops preservative free
1.221e+16	1.22078e+16	Eysano 5mg/ml eye drops
1359000000000000	1358541000033110	Sotacor 40mg/4ml solution for injection ampoules	2040000
2909000000000000	2908541000033110	Sotalol 40mg/4ml solution for injection ampoules	2040000
2268000000000000	2267541000033110	Syprol 10mg/5ml oral solution	2040000
1125000000000000	1125341000033110	Propranolol 10mg/5ml oral solution sugar free	2040000
756700000000000	756741000033117	Inderex 160mg/5mg modified-release capsules
759600000000000	759641000033116	Inderal 1mg/1ml solution for injection ampoules
1120000000000000	1119641000033110	Propranolol 1mg/1ml solution for injection ampoules	2040000
2268000000000000	2267641000033110	Syprol 50mg/5ml oral solution	2040000
1126000000000000	1125541000033110	Propranolol 50mg/5ml oral solution sugar free	2040000
2267000000000000	2267441000033110	Syprol 5mg/5ml oral solution	2040000
1125000000000000	1125441000033110	Propranolol 5mg/5ml oral solution sugar free	2040000
1075000000000000	1074841000033110	Phenoxybenzamine 100mg/2ml solution for infusion ampoules
1181000000000000	1180941000033110	Rogitine 10mg/1ml solution for injection ampoules
3109000000000000	3108541000033110	Phentolamine 10mg/1ml solution for injection ampoules	2050400
1347000000000000	1347441000033110	Slow-Trasicor 160mg tablets	2040000
1026000000000000	1026041000033110	Oxprenolol 160mg modified-release tablets	2040000
970800000000000	970841000033117	Nimotop 0.02% solution for infusion 50ml vials	2060200
970700000000000	970741000033110	Nimodipine 10mg/50ml solution for infusion vials	2060200
1401000000000000	1401341000033110	Syscor MR 10 tablets
972100000000000	972141000033112	Nisoldipine 10mg modified-release tablets
1401000000000000	1401441000033110	Syscor MR 20 tablets
972200000000000	972241000033117	Nisoldipine 20mg modified-release tablets
1402000000000000	1401541000033110	Syscor MR 30 tablets
972300000000000	972341000033110	Nisoldipine 30mg modified-release tablets
372800000000000	372841000033114	Co-Betaloc SA tablets
851000000000000	851041000033112	Lopresor SR 200mg tablets	2040000
144500000000000	144541000033112	Betaloc-SA 200mg tablets
891600000000000	891641000033111	Metoprolol 200mg modified-release tablets	2040000
4026000000000000	4026341000033110	Regaine for Women Regular Strength 2% solution	13090000
4027000000000000	4026741000033110	Regaine for Men Regular Strength 2% solution
921900000000000	921941000033115	Minoxidil 2% solution	13090000
4027000000000000	4026941000033110	Regaine for Men Extra Strength 5% scalp solution	13090000
921800000000000	921841000033111	Minoxidil 5% solution	13090000
1461000000000000	1461441000033110	Trandate 100mg/20ml solution for injection ampoules
811300000000000	811341000033119	Labetalol 100mg/20ml solution for injection ampoules	2040000
780700000000000	780741000033110	Ismelin 10mg/1ml solution for injection ampoules
655200000000000	655241000033111	Guanethidine 10mg/1ml solution for injection ampoules	2050300
816100000000000	816141000033114	Lasikal modified-release tablets
3162000000000000	3162441000033110	Furosemide 20mg / Potassium chloride 750mg (potassium 10mmol) modified-release tablets
811800000000000	811841000033111	Lasix 20mg/2ml solution for injection ampoules	2020200
3092000000000000	3091841000033110	Furosemide 20mg/2ml solution for injection ampoules	2020200
3092000000000000	3091741000033110	Furosemide 50mg/5ml solution for injection ampoules
3093000000000000	3092641000033110	Furosemide 80mg/8ml solution for injection Minijet pre-filled syringes
3093000000000000	3092541000033110	Furosemide 80mg/8ml solution for injection pre-filled syringes
196200000000000	196241000033111	Catapres 150micrograms/1ml solution for injection ampoules
275600000000000	275641000033110	Clonidine 150micrograms/1ml solution for injection ampoules
261800000000000	261841000033118	Clonidine 250microgram modified-release capsules
1470000000000000	1469941000033110	Trasidrex modified-release tablets
377300000000000	377341000033119	Co-prenozide 160mg/0.25mg modified-release tablets
555100000000000	555141000033110	Eudemine 300mg/20ml solution for injection ampoules
448800000000000	448841000033117	Diazoxide 300mg/20ml solution for injection ampoules
1406000000000000	1406341000033110	Tarka modified-release capsules
3163000000000000	3163041000033110	Verapamil 180mg modified-release / Trandolapril 2mg capsules
1490000000000000	1489641000033110	Univer 180mg modified-release capsules	2060200
1511000000000000	1511241000033110	Verapamil 180mg modified-release capsules	2060200
1272000000000000	1271741000033110	Securon IV 5mg/2ml solution for injection ampoules	2060200
4260000000000000	4260341000033110	Verapamil 5mg/2ml solution for injection ampoules	2060200
1.268e+16	1.26822e+16	Amlodipine 5mg/5ml oral suspension sugar free
1.268e+16	1.2684e+16	Clonidine 50micrograms/5ml oral solution sugar free
1732000000000000	1731741000033110	Frusol 50mg/5ml oral solution	2020200
3092000000000000	3092141000033110	Furosemide 50mg/5ml oral solution sugar free	2020200
1490000000000000	1489541000033110	Univer 120mg modified-release capsules	2060200
1511000000000000	1511141000033110	Verapamil 120mg modified-release capsules	2060200
1.289e+16	1.28878e+16	Latanoprost 50micrograms/ml / Timolol 5mg/ml eye drops 0.2ml unit dose preservative free
1.289e+16	1.28879e+16	Fixapost 50micrograms/ml / 5mg/ml eye drops 0.2ml unit dose
1.313e+16	1.3132e+16	Labetalol 50mg/10ml solution for injection ampoules

## Sheet: Antiplatelets
Codes for antiplatelets
prodcodeid1	prodcodeid	productname	bnfchapter
86940000000000	86941000033114
88040000000000	88041000033114
85740000000000	85741000033118
1365000000000000	1365441000033110
87440000000000	87441000033118
87540000000000	87541000033117
83240000000000	83241000033111
5331000000000000	5331041000033110
1365000000000000	1365341000033110
5151000000000000	5151341000033110
82640000000000	82641000033118
1603000000000000	1602841000033110
84340000000000	84341000033115
993400000000000	993441000033119
84940000000000	84941000033116
1863000000000000	1863341000033110
87140000000000	87141000033114
4043000000000000	4043341000033110
469700000000000	469741000033111	Dipyridamole 25mg tablets	2090000
2956000000000000	2956141000033110	Pyridantin 25mg tablets
1066000000000000	1065541000033110	Persantin 25mg tablets	2090000
1065000000000000	1065441000033110	Persantin 100mg tablets	2090000
2956000000000000	2956241000033110	Pyridantin 100mg tablets
469600000000000	469641000033119	Dipyridamole 100mg tablets	2090000
454100000000000	454141000033119	Dipyridamole 200mg modified-release capsules	2090000
1055000000000000	1054941000033110	Persantin Retard 200mg capsules	2090000
1.22e+16	1.21954e+16	Trolactin 200mg modified-release capsules
9165000000000000	9165341000033110	Attia 200mg modified-release capsules
1.033e+16	1.0333e+16	Ofcram PR 200mg capsules
1098000000000000	1098041000033110	PostMI 75 dispersible tablets
82940000000000	82941000033113	Aspirin 75mg dispersible tablets	2090000
1.268e+16	1.26846e+16	Mandaprin 75mg dispersible tablets
1.172e+16	1.17169e+16	Danamep 75mg dispersible tablets
87040000000000	87041000033110	Aspirin 75mg tablets
71240000000000	71241000033119	Angettes 75 tablets
189800000000000	189841000033119	Caprin 75mg gastro-resistant tablets	4070100
1729000000000000	1729141000033110	Enprin 75mg gastro-resistant tablets
991400000000000	991441000033115	Nu-Seals 75 gastro-resistant tablets	4070100
2274000000000000	2273741000033110	Micropirin 75mg gastro-resistant tablets	2090000
1102000000000000	1101541000033110	PostMI 75 EC tablets
83040000000000	83041000033115	Aspirin 75mg gastro-resistant tablets	2090000
1584000000000000	1583541000033110	Clopidogrel 75mg tablets	2090000
1667000000000000	1667041000033110	Plavix 75mg tablets	2090000
5242000000000000	5242341000033110	Grepid 75mg tablets	2090000
212300000000000	212341000033117	Caprin 300mg gastro-resistant tablets
993300000000000	993341000033113	Nu-Seals 300 gastro-resistant tablets	4070100/ 10010100
83140000000000	83141000033116	Aspirin 300mg gastro-resistant tablets	4070100
2013000000000000	2013341000033110	Aspirin 300mg suppositories	4070100
2013000000000000	2013441000033110	Aspirin 150mg suppositories
371000000000000	371041000033112	Co-codaprin 8mg/400mg dispersible tablets	10010100
86840000000000	86841000033118	Aspav dispersible tablets
3850000000000000	3849841000033110	Aspirin 500mg / Papaveretum 7.71mg dispersible tablets sugar free
2087000000000000	2086841000033110	MigraMax oral powder sachets	4070401
3837000000000000	3836841000033110	Aspirin 900mg / Metoclopramide 10mg oral powder sachets sugar free	4070401
86640000000000	86641000033119	Aspirin 300mg tablets	10010100
82840000000000	82841000033117	Aspirin 300mg dispersible tablets	10010100
4520000000000000	4519741000033110	Plavix 300mg tablets
4520000000000000	4519641000033110	Clopidogrel 300mg tablets
6059000000000000	6059341000033110	Ticagrelor 90mg tablets	2090000
6059000000000000	6059441000033110	Brilique 90mg tablets	2090000
452500000000000	452541000033115	Disprin CV 300mg modified-release tablets
84440000000000	84441000033114	Aspirin 300mg modified-release tablets
4432000000000000	4431941000033110	Maximum Strength Aspro Clear 500mg effervescent tablets	4070100
4432000000000000	4431841000033110	Aspro Clear 300mg effervescent tablets	4070100
3934000000000000	3934441000033110	Codis 500 dispersible tablets	4070100
3934000000000000	3934341000033110	Aspirin 500mg / Codeine 8mg dispersible tablets sugar free	4070100
2085000000000000	2085241000033110	Aspirin powder
2677000000000000	2677041000033110	Tirofiban 12.5mg/250ml infusion bags	2090000
2677000000000000	2677141000033110	Aggrastat 12.5mg/250ml infusion bags	2090000
4130000000000000	4129641000033110	Tirofiban 12.5mg/50ml solution for infusion vials	2090000
4130000000000000	4129741000033110	Aggrastat 12.5mg/50ml concentrate for solution for infusion vials	2090000
6123000000000000	6122841000033110	Clopidogrel 75mg/5ml oral suspension
5402000000000000	5401541000033110	Dipyridamole 250mg/5ml oral solution
5020000000000000	5020341000033110	Dipyridamole 200mg/5ml oral suspension
5992000000000000	5992041000033110	Dipyridamole 200mg/5ml oral solution
5052000000000000	5052341000033110	Dipyridamole 100mg/5ml oral suspension
5890000000000000	5889941000033110	Dipyridamole 100mg/5ml oral solution
370900000000000	370941000033119	Co-codaprin 8mg/400mg tablets
8031000000000000	8031441000033110	Clopidogrel 1mg/ml oral suspension
8301000000000000	8300741000033110	Clopidogrel 4mg oral powder sachets
8301000000000000	8301241000033110	Clopidogrel 75mg/5ml oral solution
1.003e+16	1.00252e+16	Bisoprolol 10mg / Aspirin 100mg capsules
1.003e+16	1.00251e+16	Bisoprolol 10mg / Aspirin 75mg capsules
1.003e+16	1.0025e+16	Bisoprolol 5mg / Aspirin 100mg capsules
1.002e+16	1.00249e+16	Bisoprolol 5mg / Aspirin 75mg capsules
1.06e+16	1.06021e+16	Cangrelor 50mg powder for solution for injection vials
1.06e+16	1.06022e+16	Kengrexal 50mg powder for concentrate for solution for injection / infusion vials
1.107e+16	1.10726e+16	Dipyridamole 200mg/5ml oral suspension sugar free
1.142e+16	1.14224e+16	Ticagrelor 60mg tablets
1.142e+16	1.14227e+16	Brilique 60mg tablets
1.237e+16	1.2371e+16	Ticagrelor 90mg orodispersible tablets sugar free
1.237e+16	1.23711e+16	Brilique 90mg orodispersible tablets
1159000000000000	1159041000033110	ReoPro 10mg/5ml solution for injection vials	2090000
1941000000000	1941000033118	Abciximab 10mg/5ml solution for injection vials	2090000
1740000000000000	1739641000033110	Imazin XL forte tablets
3162000000000000	3162141000033110	Aspirin 150mg / Isosorbide mononitrate 60mg modified-release tablets
1740000000000000	1739541000033110	Imazin XL tablets
3162000000000000	3162041000033110	Aspirin 75mg / Isosorbide mononitrate 60mg modified-release tablets
1844000000000000	1843841000033110	Integrilin 20mg/10ml solution for injection vials	2090000
1844000000000000	1843641000033110	Eptifibatide 20mg/10ml solution for injection vials	2090000
1844000000000000	1843941000033110	Integrilin 75mg/100ml solution for infusion vials	2090000
1844000000000000	1843741000033110	Eptifibatide 75mg/100ml solution for infusion vials	2090000
1052000000000000	1052141000033110	Persantin 10mg/2ml solution for injection ampoules	2090000
447100000000000	447141000033112	Dipyridamole 10mg/2ml solution for injection ampoules	2090000
1572000000000000	1571541000033110	Asasantin Retard capsules	2090000
3161000000000000	3160741000033110	Dipyridamole 200mg modified-release / Aspirin 25mg capsules	2090000
1.235e+16	1.2352e+16	Atransipar 200mg/25mg modified-release capsules
8619000000000000	8619141000033110	Molita 200mg/25mg modified-release capsules
1728000000000000	1728341000033110	Dipyridamole 50mg/5ml oral suspension sugar free	2090000

## Sheet: Lipid Lowering
Codes for lipid lowering therapy
prodcodeid1	prodcodeid	productname	bnfchapter
565700000000000	565741000033115
974600000000000	974641000033112
974700000000000	974741000033115
2995000000000000	2994541000033110
359500000000000	359541000033118
2261000000000000	2261041000033110	Atorvastatin 80mg tablets	2120000
2261000000000000	2261141000033110	Lipitor 80mg tablets	2120000
2290000000000000	2290141000033110	Lipobay 800microgram tablets
2290000000000000	2290041000033110	Cerivastatin 800microgram tablets
145800000000000	145841000033113	Bezafibrate 200mg tablets	2120000
144900000000000	144941000033118	Bezalip 200mg tablets	2120000
2055000000000000	2055241000033110	Liparol 400 XL tablets
145000000000000	145041000033118	Bezalip Mono 400mg modified-release tablets	2120000
2192000000000000	2192041000033110	Zimbacol XL 400mg tablets	2120000
1578000000000000	1578041000033110	Bezagen XL 400mg tablets
6454000000000000	6453641000033110	Fibrazate XL 400mg tablets
145900000000000	145941000033117	Bezafibrate 400mg modified-release tablets	2120000
3086000000000000	3086341000033110	Colestyramine 4g oral powder sachets	2120000
1149000000000000	1148741000033110	Questran 4g oral powder sachets	2120000
851500000000000	851541000033119	Lopid 600mg tablets	2120000
634500000000000	634541000033110	Gemfibrozil 600mg tablets	2120000
627800000000000	627841000033118	Gemfibrozil 300mg capsules	2120000
838900000000000	838941000033115	Lopid 300mg capsules	2120000
974800000000000	974841000033113	Nicotinic acid 50mg tablets	2120000
1003000000000000	1003341000033110	Olbetam 250mg capsules	2120000
2841000000000	2841000033117	Acipimox 250mg capsules	2120000
3189000000000000	3188941000033110	Fenofibrate micronised 200mg capsules	2120000
1863000000000000	1862741000033110	Lipantil Micro 200 capsules	2120000
836900000000000	836941000033116	Lipantil Micro 67 capsules	2120000
564600000000000	564641000033113	Fenofibrate micronised 67mg capsules	2120000
1863000000000000	1862541000033110	Fenofibrate micronised 267mg capsules	2120000
1863000000000000	1862641000033110	Lipantil Micro 267 capsules	2120000
2215000000000000	2214841000033110	Supralip 160mg tablets	2120000
2215000000000000	2214741000033110	Fenofibrate micronised 160mg tablets	2120000
1337000000000000	1336841000033110	Simvastatin 10mg tablets	2120000
1563000000000000	1562841000033110	Zocor 10mg tablets	2120000
2974000000000000	2973941000033110	Simvador 10mg tablets	2120000
3141000000000000	3140841000033110	Ranzolont 10mg tablets
3141000000000000	3140941000033110	Ranzolont 20mg tablets
2974000000000000	2974041000033110	Simvador 20mg tablets	2120000
1563000000000000	1562941000033110	Zocor 20mg tablets	2120000
1337000000000000	1336941000033110	Simvastatin 20mg tablets	2120000
1338000000000000	1337541000033110	Simvastatin 40mg tablets	2120000
1562000000000000	1562241000033110	Zocor 40mg tablets	2120000
2974000000000000	2974141000033110	Simvador 40mg tablets	2120000
3141000000000000	3141041000033110	Ranzolont 40mg tablets
2066000000000000	2066341000033110	Zocor 80mg tablets	2120000
2066000000000000	2066241000033110	Simvastatin 80mg tablets	2120000
4942000000000000	4941641000033110	Simvador 80mg tablets	2120000
1130000000000000	1130141000033110	Pravastatin 10mg tablets	2120000
834800000000000	834841000033118	Lipostat 10mg tablets	2120000
834900000000000	834941000033114	Lipostat 20mg tablets	2120000
1130000000000000	1130241000033110	Pravastatin 20mg tablets	2120000
1137000000000000	1136541000033110	Pravastatin 40mg tablets	2120000
836500000000000	836541000033110	Lipostat 40mg tablets	2120000
258500000000000	258541000033118	Ciprofibrate 100mg tablets	2120000
936900000000000	936941000033113	Modalim 100mg tablets
578600000000000	578641000033114	Fluvastatin 20mg capsules	2120000
819900000000000	819941000033119	Lescol 20mg capsules	2120000
820000000000000	820041000033116	Lescol 40mg capsules	2120000
578700000000000	578741000033117	Fluvastatin 40mg capsules	2120000
91940000000000	91941000033117	Atorvastatin 10mg tablets	2120000
836200000000000	836241000033113	Lipitor 10mg tablets	2120000
836300000000000	836341000033115	Lipitor 20mg tablets	2120000
92040000000000	92041000033111	Atorvastatin 20mg tablets	2120000
92140000000000	92141000033110	Atorvastatin 40mg tablets	2120000
836400000000000	836441000033114	Lipitor 40mg tablets	2120000
836600000000000	836641000033111	Lipobay 100microgram tablets
233700000000000	233741000033115	Cerivastatin 100microgram tablets
233800000000000	233841000033113	Cerivastatin 200microgram tablets
836700000000000	836741000033119	Lipobay 200microgram tablets
836800000000000	836841000033112	Lipobay 300microgram tablets
233900000000000	233941000033117	Cerivastatin 300microgram tablets
1917000000000000	1916841000033110	Cerivastatin 400microgram tablets
1917000000000000	1916741000033110	Lipobay 400microgram tablets
1.269e+16	1.26882e+16	Colestipol 1g tablets
4311000000000000	4310841000033110	Colesevelam 625mg tablets	2120000
4311000000000000	4310941000033110	Cholestagel 625mg tablets	2120000
2892000000000000	2892041000033110	Crestor 40mg tablets	2120000
2892000000000000	2891741000033110	Rosuvastatin 40mg tablets	2120000
2892000000000000	2891841000033110	Crestor 10mg tablets	2120000
2892000000000000	2891541000033110	Rosuvastatin 10mg tablets	2120000
2892000000000000	2891641000033110	Rosuvastatin 20mg tablets	2120000
2892000000000000	2891941000033110	Crestor 20mg tablets	2120000
2907000000000000	2906841000033110	Ezetrol 10mg tablets	2120000
2907000000000000	2906741000033110	Ezetimibe 10mg tablets	2120000
3836000000000000	3836041000033110	Rosuvastatin 5mg tablets
3836000000000000	3836141000033110	Crestor 5mg tablets
3292000000000000	3292441000033110	Simvastatin 20mg / Ezetimibe 10mg tablets	2120000
3293000000000000	3292741000033110	Inegy 10mg/20mg tablets	2120000
3293000000000000	3292841000033110	Inegy 10mg/40mg tablets	2120000
3293000000000000	3292541000033110	Simvastatin 40mg / Ezetimibe 10mg tablets	2120000
3293000000000000	3292641000033110	Simvastatin 80mg / Ezetimibe 10mg tablets	2120000
3293000000000000	3292941000033110	Inegy 10mg/80mg tablets	2120000
1149000000000000	1148841000033110	Questran Light 4g oral powder sachets	2120000
3086000000000000	3086441000033110	Colestyramine 4g oral powder sachets sugar free	2120000
328300000000000	328341000033119	Colestid 5g granules sachets plain	2120000
359400000000000	359441000033119	Colestid Orange 5g granules sachets	2120000
328100000000000	328141000033117	Colestipol 5g granules sachets sugar free	2120000
9294000000000000	9293641000033110	Berocca effervescent tablets orange
3304000000000000	3304141000033110	Simvastatin 20mg/5ml oral suspension
2801000000000000	2801141000033110	Fenogal 200mg capsules	2120000
564500000000000	564541000033112	Fenofibrate 200mg capsules	2120000
5888000000000000	5888441000033110	Simvastatin 20mg/5ml oral solution
5889000000000000	5888541000033110	Simvastatin 40mg/5ml oral solution
4152000000000000	4152341000033110	Simvastatin 40mg/5ml oral suspension
5991000000000000	5990541000033110	Atorvastatin 20mg/5ml oral solution
3869000000000000	3868741000033110	Atorvastatin 20mg/5ml oral suspension
5898000000000000	5897841000033110	Atorvastatin 10mg/5ml oral solution
5898000000000000	5897741000033110	Atorvastatin 10mg/5ml oral suspension
8494000000000000	8493841000033110	Pravastatin 5mg/5ml oral solution
1.062e+16	1.06186e+16	Pravastatin 5mg/5ml oral suspension
5711000000000000	5711041000033110	Pravastatin 40mg/5ml oral suspension
4806000000000000	4805841000033110	Nicotinic acid 1g / Laropiprant 20mg modified-release tablets
5245000000000000	5244841000033110	Tredaptive 1000mg/20mg modified-release tablets
5818000000000000	5817741000033110	Simvastatin 20mg/5ml oral suspension sugar free
5818000000000000	5817841000033110	Simvastatin 40mg/5ml oral suspension sugar free
6469000000000000	6469041000033110	Lipitor 10mg chewable tablets	2120000
6469000000000000	6468641000033110	Atorvastatin 10mg chewable tablets sugar free	2120000
6469000000000000	6468841000033110	Atorvastatin 20mg chewable tablets sugar free	2120000
6469000000000000	6469141000033110	Lipitor 20mg chewable tablets	2120000
7861000000000000	7861441000033110	Atorvastatin 30mg tablets
7862000000000000	7861541000033110	Atorvastatin 60mg tablets
8886000000000000	8886241000033110	Lomitapide 10mg capsules	2120000
8887000000000000	8886541000033110	Lojuxta 10mg capsules	2120000
8887000000000000	8886641000033110	Lojuxta 20mg capsules	2120000
8886000000000000	8886341000033110	Lomitapide 20mg capsules	2120000
8886000000000000	8886141000033110	Lomitapide 5mg capsules	2120000
8886000000000000	8886441000033110	Lojuxta 5mg capsules	2120000
1.062e+16	1.0618e+16	Evolocumab 140mg/1ml solution for injection pre-filled disposable devices	2120000
1.062e+16	1.06181e+16	Repatha SureClick 140mg/1ml solution for injection pre-filled pens	2120000
1.062e+16	1.06179e+16	Repatha 140mg/1ml solution for injection pre-filled syringes	2120000
1.062e+16	1.06178e+16	Evolocumab 140mg/1ml solution for injection pre-filled syringes	2120000
1.065e+16	1.06471e+16	Alirocumab 150mg/1ml solution for injection pre-filled disposable devices	2120000
1.065e+16	1.06473e+16	Praluent 150mg/1ml solution for injection pre-filled pen	2120000
1.065e+16	1.06472e+16	Praluent 75mg/1ml solution for injection pre-filled pen	2120000
1.065e+16	1.0647e+16	Alirocumab 75mg/1ml solution for injection pre-filled disposable devices	2120000
1.124e+16	1.12419e+16	Cholib 145mg/20mg tablets	2120000
1.124e+16	1.12417e+16	Fenofibrate 145mg / Simvastatin 20mg tablets	2120000
1.124e+16	1.12418e+16	Fenofibrate 145mg / Simvastatin 40mg tablets	2120000
1.124e+16	1.1242e+16	Cholib 145mg/40mg tablets	2120000
1.249e+16	1.24865e+16	Cholesterol 2% / Simvastatin 2% cream
2994000000000000	2994441000033110	Niaspan 1g modified-release tablets	2120000
2994000000000000	2994141000033110	Nicotinic acid 1g modified-release tablets	2120000
2994000000000000	2994241000033110	Niaspan 500mg modified-release tablets	2120000
2850000000000000	2849841000033110	Nicotinic acid 500mg modified-release tablets	2120000
2994000000000000	2994341000033110	Niaspan 750mg modified-release tablets	2120000
2994000000000000	2994041000033110	Nicotinic acid 750mg modified-release tablets	2120000
5007000000000000	5007141000033110	Luvinsta XL 80mg tablets
5712000000000000	5711841000033110	Dorisin XL 80mg tablets
5809000000000000	5808641000033110	Stefluvin XL 80mg tablets
5561000000000000	5560541000033110	Pinmactil 80mg modified-release tablets
2189000000000000	2189141000033110	Lescol XL 80mg tablets	2120000
2189000000000000	2189041000033110	Fluvastatin 80mg modified-release tablets	2120000
1.299e+16	1.29872e+16	Cadaff XL 80mg tablets
8962000000000000	8962441000033110	Nandovar XL 80mg tablets

## Sheet: Alcohol
Codes for alcohol status
readcode	desc
R103	[D]Alcohol blood level excessive
ZV4KC	[V] Alcohol use
ZV6D6	[V]Alcohol abuse counselling and surveillance
^ESCT1245665	[V]Alcohol rehabilitation
ZV57A	[V]Alcohol rehabilitation
ZV113	[V]Personal history of alcoholism
ZV113-1	[V]Problems related to lifestyle alcohol use
U60H3-1	[X] Adverse reaction to alcohol deterrents
Eu100-1	[X]Acute alcoholic drunkenness
Eu102-1	[X]Alcohol addiction
Eu108	[X]Alcohol withdrawal-induced seizure
Eu107-1	[X]Alcoholic dementia NOS
Eu105-1	[X]Alcoholic hallucinosis
Eu105-2	[X]Alcoholic jealousy
Eu105-3	[X]Alcoholic paranoia
Eu105-4	[X]Alcoholic psychosis NOS
Eu107-2	[X]Chronic alcoholic brain syndrome
Eu102-2	[X]Chronic alcoholism
Eu102-3	[X]Dipsomania
U81	[X]Evid of alcohol involv determind by level of intoxication
Eu100	[X]Mental & behav dis due to use alcohol: acute intoxication
Eu102	[X]Mental and behav dis due to use alcohol: dependence syndr
Eu101	[X]Mental and behav dis due to use of alcohol: harmful use
Eu10	[X]Mental and behavioural disorders due to use of alcohol
J611	Acute alcoholic hepatitis
E230	Acute alcoholic intoxication in alcoholism
E230z	Acute alcoholic intoxication in alcoholism NOS
E2303	Acute alcoholic intoxication in remission, in alcoholism
E2300	Acute alcoholic intoxication, unspecified, in alcoholism
^ESCTAC291127	Acute alcoholism
^ESCTAD472383	Admitted to alcohol detoxification center
8H35	Admitted to alcohol detoxification centre
8CAM0	Advised to abstain from alcohol consumption
8CAv	Advised to contact primary care alcohol worker
^ESCTAH508674	AH - Alcoholic hepatitis
66	Alcohol abuse monitoring
E011	Alcohol amnestic syndrome
E011z	Alcohol amnestic syndrome NOS
9k19	Alcohol assesment declined - enhanced services admin
SM0	Alcohol causing toxic effect
^ESCT1272193	Alcohol causing toxic effect NOS
SM0z	Alcohol causing toxic effect NOS
136	Alcohol consumption
^ESCTAL684178	Alcohol consumption counseling
9k11	Alcohol consumption counselling
HMPNQAL1	Alcohol consumption in the week before custody
136Z	Alcohol consumption NOS
E23	Alcohol dependence syndrome
E23z	Alcohol dependence syndrome NOS
E230-1	Alcohol dependence with acute alcoholic intoxication
8BA8	Alcohol detoxification
EMISNQAL12	Alcohol detoxification declined
66e	Alcohol disorder monitoring
1B1c	Alcohol induced hallucinations
136K	Alcohol intake above recommended sensible limits
136L	Alcohol intake within recommended sensible limits
136W	Alcohol misuse
9k12	Alcohol misuse - enhanced service completed
9k1	Alcohol misuse - enhanced services administration
EMISNQAL20	Alcohol misuser in household
13Wf	Alcohol misuser in household
E23-2	Alcohol problem drinking
136X	Alcohol units consumed on heaviest drinking day
136V	Alcohol units per week
E010	Alcohol withdrawal delirium
E013	Alcohol withdrawal hallucinosis
E01y0	Alcohol withdrawal syndrome
G555	Alcoholic cardiomyopathy
J612	Alcoholic cirrhosis of liver
E012-1	Alcoholic dementia NOS
F11x0-1	Alcoholic encephalopathy
J610	Alcoholic fatty liver
^ESCTAL331506	Alcoholic fatty liver disease
J6120	Alcoholic fibrosis and sclerosis of liver
J153	Alcoholic gastritis
J6130	Alcoholic hepatic failure
J617	Alcoholic hepatitis
J613	Alcoholic liver damage unspecified
^ESCT1272171	Alcoholic liver damage unspecified
F3941	Alcoholic myopathy
E015	Alcoholic paranoia
^ESCTAL262614	Alcoholic polyneuropathy
F375	Alcoholic polyneuropathy
E01	Alcoholic psychoses
^ESCT1192295	Alcoholic psychoses
E01z	Alcoholic psychosis NOS
13Y8	Alcoholics anonymous
J6710	Alcohol-induced chronic pancreatitis
F25B	Alcohol-induced epilepsy
C1505	Alcohol-induced pseudo-Cushing's syndrome
E23-1	Alcoholism
^ESCTAL261465	Alcoholism
^ESCTAL288545	Alcoholism counseling
SM030	Amyl alcohol causing toxic effect
8G32	Aversion therapy - alcoholism
136G	Beer drinker
136R	Binge drinker
9k1A	Brief intervention for excessive alcohol consumptn completed
8IAF	Brief intervention for excessive alcohol consumptn declined
F1440	Cerebellar ataxia due to alcoholism
F11x0	Cerebral degeneration due to alcoholism
E0120	Chronic alcoholic brain syndrome
J6170	Chronic alcoholic hepatitis
E231	Chronic alcoholism
E2313	Chronic alcoholism in remission
E231z	Chronic alcoholism NOS
E2301	Continuous acute alcoholic intoxication in alcoholism
E2311	Continuous chronic alcoholism
^ESCTCO684179	Counseling about alcohol consumption
^ESCTCO684180	Counselling about alcohol consumption
136M	Current non drinker
8IAJ	Declined referral to specialist alcohol treatment service
7P221	Delivery of rehabilitation for alcohol addiction
^ESCTDE354583	Detoxication psychiatric therapy for alcoholism
^ESCTDE354584	Detoxication therapy for alcoholism
E231-1	Dipsomania
13ZY	Disqualified from driving due to excess alcohol
136H	Drinks beer and spirits
136Y	Drinks in morning to get rid of hangover
1362-2	Drinks occasionally
1362-1	Drinks rarely
136I	Drinks wine
E250-1	Drunkenness NOS
E2302	Episodic acute alcoholic intoxication in alcoholism
E2312	Episodic chronic alcoholism
SM00	Ethyl alcohol causing toxic effect
SM00z	Ethyl alcohol causing toxic effect NOS
^ESCTEX453345	Excessive alcohol consumption
136D	Ex-heavy drinker - (7-9u/day)
136B	Ex-light drinker - (1-2u/day)
136C	Ex-moderate drinker - (3-6u/d)
8IAt	Extended interven for excessive alcohol consumption declined
EMISNQEX11	Extended intervention for excessive alcohol consumption declined
136A	Ex-trivial drinker (<1u/day)
^ESCTEX453333	Ex-very heavy drinker - greater than 9 units/day
136E	Ex-very heavy drinker-(>9u/d)
136b	Feels should cut down drinking
1462	H/O: alcoholism
E250-2	Hangover (alcohol)
136T	Harmful alcohol use
136S	Hazardous alcohol use
EGTONHE9	Heart beat alcohol consumption
136P	Heavy drinker
1365	Heavy drinker - 7-9u/day
136c	Higher risk drinking
^ESCTHI453989	History of alcoholism
9NzA	Hospital attendance related to personal alcohol consumption
136a	Increasing risk drinking
E250-3	Inebriety NOS
9NJz	In-house alcohol detoxification
EMISNQIN186	In-house alcohol detoxification
E250-4	Intoxication - alcohol
E0110	Korsakov's alcoholic psychosis
E0111	Korsakov's alcoholic psychosis with peripheral neuritis
136N	Light drinker
1363	Light drinker - 1-2u/day
136d	Lower risk drinking
63C7	Maternal alcohol abuse
L2553	Maternal care for (suspected) damage to fetus from alcohol
EMISICD10|F1026	Mental and behav dis due to use alcohol: dependence syndr, episodic use [dipsomania]
136O	Moderate drinker
1364	Moderate drinker - 3-6u/day
1361-1	Non drinker alcohol
E250	Nondependent alcohol abuse
E2503	Nondependent alcohol abuse in remission
E250z	Nondependent alcohol abuse NOS
E2501	Nondependent alcohol abuse, continuous
E2502	Nondependent alcohol abuse, episodic
E2500	Nondependent alcohol abuse, unspecified
1361-2	Non-drinker alcohol
2577-1	O/E - alcoholic breath
2577	O/E - breath - alcohol smell
G8523	Oesophageal varices in alcoholic cirrhosis of the liver
SM0y	Other alcohol causing toxic effect
E012	Other alcoholic dementia
E01y-99	Other alcoholic psychoses
^ESCT1273049	Other alcoholic psychosis
E01y	Other alcoholic psychosis
E01yz	Other alcoholic psychosis NOS
1D19	Pain in lymph nodes after alcohol consumption
E014	Pathological alcohol intoxication
^ESCTPA312233	Patient referral for alcoholism rehabilitation
9EQ-1	Police:venesect-alcohol
^ESCTPO800270	Police:venesect-alcohol
8HkJ	Referral to alcohol brief intervention service
8H7p	Referral to community alcohol team
8IEA	Referral to community alcohol team declined
8HHe	Referral to community drug and alcohol team
8HkG	Referral to specialist alcohol treatment service
^ESCTRE726438	Referral to specialist alcohol treatment service declined by patient
38Dz-1	SADQ - Severity of alcohol dependence questionnaire
^ESCTSA727853	SADQ (severity of alcohol dependence questionnaire) score
38Dz	Severity of alcohol dependence questionnaire
^ESCTSE727852	Severity of alcohol dependence questionnaire score
ESCTSI66	Signposting to alcohol misuse service
136J	Social drinker
136F	Spirit drinker
1367	Stopped drinking alcohol
1361	Teetotaller
1362	Trivial drinker - <1u/day
9NN2	Under care of community alcohol team
E2310	Unspecified chronic alcoholism
EMISNQUN23	Unsuccessful attempts to reduce alcohol consumption
136Q	Very heavy drinker
1366	Very heavy drinker - >9u/day
^ESCTVE453323	Very heavy drinker - greater than 9 units/day
E0112	Wernicke-Korsakov syndrome
^ESCTXS453344	XS - Excessive alcohol consumption

## Sheet: Smoking
Codes for smoking status
readcode	desc
ZV6D800	[v]tobacco abuse counselling
ZV4K000	[v]tobacco use
137D.00	admitted tobacco cons untrue ?
67H6.00	brief intervention for smoking cessation
137W.00	chews tobacco
137Y.00	cigar consumption
137J.00	cigar smoker
137X.00	cigarette consumption
137g.00	cigarette pack-years
137P.00	cigarette smoker
137L.00	current non-smoker
137R.00	current smoker
9ko..11	current smoker annual review
9ko..00	current smoker annual review - enhanced services admin
137T.00	date ceased smoking
TJHy299	drug reaction: nicotine
137O.00	ex cigar smoker
137N.00	ex pipe smoker
137l.00	ex roll-up cigarette smoker
137S.00	ex smoker
1PD..00	ex user of electronic cigarette
137j.00	ex-cigarette smoker
137A.00	ex-heavy smoker (20-39/day)
1378	ex-light smoker (1-9/day)
1379	ex-moderate smoker (10-19/day)
137F.00	ex-smoker - amount unknown
9km..11	ex-smoker annual review
9km..00	ex-smoker annual review - enhanced services administration
137F.99	ex-smoker nos
137i.00	ex-tobacco chewer
1377	ex-trivial smoker (<1/day)
137B.00	ex-very heavy smoker (40+/day)
137m.00	failed attempt to stop smoking
6791	health ed. - smoking
1375	heavy smoker - 20-39 cigs/day
8B2B000	issue of nicotine replacement therapy voucher
137C.00	keeps trying to stop smoking
67H1.00	lifestyle advice regarding smoking
1373	light smoker - 1-9 cigs/day
137h.00	minutes from waking to first tobacco consumption
1374	moderate smoker - 10-19 cigs/d
13p0.00	negotiated date for cessation of smoking
1371	never smoked tobacco
8B2B.00	nicotine replacement therapy
8BP3.00	nicotine replacement therapy provided by community pharmacis
8B3f.00	nicotine replacement therapy provided free
8I39.00	nicotine replacement therapy refused
745H100	nicotine replacement therapy using nicotine gum
745H200	nicotine replacement therapy using nicotine inhalator
745H300	nicotine replacement therapy using nicotine lozenges
745H000	nicotine replacement therapy using nicotine patches
E023.00	nicotine withdrawal
1371.11	non-smoker
9kn..11	non-smoker annual review
9kn..00	non-smoker annual review - enhanced services administration
137U.00	not a passive smoker
137d.00	not interested in stopping smoking
1372.11	occasional smoker
745Hy00	other specified smoking cessation therapy
8B3Y.00	over the counter nicotine replacement therapy
137I.00	passive smoker
137H.00	pipe smoker
137a.00	pipe tobacco consumption
13p5000	practice based smoking cessation programme start date
137b.00	ready to stop smoking
137f.00	reason for restarting smoking
137K000	recently stopped smoking
9NS0200	referral for smoking cessation service offered
8HkQ.00	referral to nhs stop smoking service
8H7i.00	referral to smoking cessation advisor
8T08.00	referral to smoking cessation service
8IEo.00	referral to smoking cessation service declined
8HTK.00	referral to stop-smoking clinic
137k.00	refusal to give smoking status
9OO2.00	refuses stop smoking monitor
137M.00	rolls own cigarettes
9N2k.00	seen by smoking cessation advisor
137P.11	smoker
137..11	smoker - amount smoked
9kc..00	smoking cessation - enhanced services administration
8HBP.00	smoking cessation 12 week follow-up
8CAL.00	smoking cessation advice
8IAj.00	smoking cessation advice declined
8CAg.00	smoking cessation advice provided by community pharmacist
745H400	smoking cessation drug therapy
8IEM.00	smoking cessation drug therapy declined
9kc0.11	smoking cessation esa monitoring template completed
13p..00	smoking cessation milestones
8IEK.00	smoking cessation programme declined
13p5.00	smoking cessation programme start date
745H.00	smoking cessation therapy
745Hz00	smoking cessation therapy nos
9kc0.00	smoking cessatn monitor template complet - enhanc serv admin
13p4.00	smoking free weeks
137V.00	smoking reduced
137Q.11	smoking restarted
137e.00	smoking restarted
137Q.00	smoking started
8HBM.00	stop smoking face to face follow-up
8CdB.00	stop smoking service opportunity signposted
137K.00	stopped smoking
137c.00	thinking about stopping smoking
137..00	tobacco consumption
137L.99	tobacco consumption nil
137Z.00	tobacco consumption nos
137E.00	tobacco consumption unknown
E251.00	tobacco dependence
E251300	tobacco dependence in remission
E251z00	tobacco dependence nos
E251100	tobacco dependence, continuous
E251200	tobacco dependence, episodic
E251000	tobacco dependence, unspecified
6893	tobacco usage screen
68T..00	tobacco usage screen
137n.00	total time smoked
1372	trivial smoker - < 1 cig/day
137G.00	trying to give up smoking
1PC..00	user of electronic cigarette
8IEM000	varenicline smoking cessation therapy declined
8B31G00	varenicline smoking cessation therapy offered
1376	very heavy smoker - 40+cigs/d
137o.00	waterpipe tobacco consumption

## Sheet: Coronary heart disease
Codes for coronary heart disease
readcode	desc
HNGZ012	[RFC] Cardiac rehabilitation
HNG0601	[RFC] Coronary heart disease
^ESCT1245700	[V]Cardiac rehabilitation
ZV579	[V]Cardiac rehabilitation
ZV457	[V]Presence of aortocoronary bypass graft
ZV458	[V]Presence of coronary angioplasty implant and graft
ZV45K	[V]Presence of coronary artery bypass graft
ZV45K-1	[V]Presence of coronary artery bypass graft - CABG
ZV45L	[V]Status following coronary angioplasty NOS
Gyu34	[X]Acute transmural myocardial infarction of unspecif site
Gyu3	[X]Ischaemic heart diseases
Gyu32	[X]Other forms of acute ischaemic heart disease
Gyu30	[X]Other forms of angina pectoris
Gyu33	[X]Other forms of chronic ischaemic heart disease
Gyu35	[X]Subsequent myocardial infarction of other sites
Gyu36	[X]Subsequent myocardial infarction of unspecified site
G3413	Acquired atrioventricular fistula of heart
^ESCTAC654611	ACS - Acute coronary syndrome
G3010	Acute anteroapical infarction
G300	Acute anterolateral infarction
G3011	Acute anteroseptal infarction
G30y0	Acute atrial infarction
G31y0	Acute coronary insufficiency
G3115	Acute coronary syndrome
G31y0-99	Acute coronary syndrome
G302	Acute inferolateral infarction
G303	Acute inferoposterior infarction
G30	Acute myocardial infarction
G30z	Acute myocardial infarction NOS
^ESCTAC338160	Acute myocardial infarction of anterior wall
^ESCTAC364164	Acute myocardial infarction of anterolateral wall
^ESCTAC477589	Acute myocardial infarction of atrium
^ESCTAC369991	Acute myocardial infarction of diaphragmatic wall
^ESCTAC356587	Acute myocardial infarction of inferolateral wall
^ESCTAC374574	Acute myocardial infarction of inferoposterior wall
^ESCTAC345218	Acute myocardial infarction of lateral wall
^ESCTAC378491	Acute myocardial infarction of septum
^ESCTAC378492	Acute myocardial infarction of septum alone
G3070	Acute non-Q wave infarction
G3071	Acute non-ST segment elevation myocardial infarction
G30y1	Acute papillary muscle infarction
G30B	Acute posterolateral myocardial infarction
G309	Acute Q-wave infarct
G30y2	Acute septal infarction
G30X0	Acute ST segment elevation myocardial infarction
G307	Acute subendocardial infarction
G30X	Acute transmural myocardial infarction of unspecif site
7922-1	Allograft bypass of coronary artery
7922	Allograft replacement of coronary artery
^ESCT1192303	Allograft replacement of coronary artery
7922z	Allograft replacement of coronary artery NOS
79223	Allograft replacement of four or more coronary arteries
79220	Allograft replacement of one coronary artery
79222	Allograft replacement of three coronary arteries
79221	Allograft replacement of two coronary arteries
^ESCTAM342720	AMI - Acute myocardial infarction
^ESCTAN331887	Aneurysm of coronary vessels
G3412	Aneurysm of coronary vessels
G341	Aneurysm of heart
G341z	Aneurysm of heart NOS
^ESCTAN356236	Aneurysm of heart wall
G311-4	Angina at rest
G3112	Angina at rest
662K	Angina control
662K0	Angina control - good
662K2	Angina control - improving
662K1	Angina control - poor
EMISAC1	Angina control - stable
EMISAC3	Angina control - unsatisfactory
662K3	Angina control - worsening
662Kz	Angina control NOS
G330	Angina decubitus
G330z	Angina decubitus NOS
G33z3	Angina on effort
G33	Angina pectoris
G33zz	Angina pectoris NOS
G33z	Angina pectoris NOS
^ESCTAN287803	Angina pectoris with documented spasm
661M0	Angina self-management plan agreed
5533	Angiocardiography abnormal
G301z	Anterior myocardial infarction NOS
8B27	Antianginal therapy
^ESCTAP477601	AP - Angina pectoris
G3-1	Arteriosclerotic heart disease
^ESCTAR337137	Arteriosclerotic heart disease
^ESCTAS557873	Aspirin prophylaxis for ischaemic heart disease
G34z0	Asymptomatic coronary heart disease
9Ox1	At high risk cardiovascular disease monitoring letter invite
9Ox0	At high risk cardiovascular disease monitoring phone invite
G342	Atherosclerotic cardiovascular disease
G3-2	Atherosclerotic heart disease
^ESCT1222077	Atrial septal defect due to and following acute myocardial infarction
G361	Atrial septal defect/curr comp folow acut myocardal infarct
G30-1	Attack - heart
EMISNQAT14	Attended cardiac rehabilitation
9Ob0	Attends coronary heart disease monitoring
79213	Autograft replacement of four of more coronary arteries NEC
79210	Autograft replacement of one coronary artery NEC
79212	Autograft replacement of three coronary arteries NEC
79211	Autograft replacement of two coronary arteries NEC
^ESCTCA337138	CAD - Coronary artery disease
G341-1	Cardiac aneurysm
8F9	Cardiac rehabilitation
8F90	Cardiac rehabilitation - phase 1
8F91	Cardiac rehabilitation - phase 2
8F92	Cardiac rehabilitation - phase 3
8F93	Cardiac rehabilitation - phase 4
^ESCTCA655753	Cardiac rehabilitation-phase 1
^ESCTCA655755	Cardiac rehabilitation-phase 2
^ESCTCA655757	Cardiac rehabilitation-phase 3
^ESCTCA655759	Cardiac rehabilitation-phase 4
^ESCT1222130	Cardiac rupture due to and following acute myocardial infarction
G30-3	Cardiac rupture following myocardial infarction (MI)
44p2	Cardiac troponin positive
G36	Certain current complication follow acute myocardial infarct
^ESCTCH337141	CHD - Coronary heart disease
182A	Chest pain on exertion
G34y0	Chronic coronary insufficiency
G34y1	Chronic myocardial ischaemia
7925	Connection of mammary artery to coronary artery
7925z	Connection of mammary artery to coronary artery NOS
^ESCT1272158	Connection of mammary artery to coronary artery NOS
7925y	Connection of mammary artery to coronary artery OS
7926	Connection of other thoracic artery to coronary artery
^ESCT1273291	Connection of other thoracic artery to coronary artery
7926z	Connection of other thoracic artery to coronary artery NOS
^ESCT1272216	Connection of other thoracic artery to coronary artery NOS
7926y	Connection of other thoracic artery to coronary artery OS
8LF	Coronary angiography planned
8L41	Coronary angioplasty planned
5543	Coronary arteriograph.abnormal
^ESCT1248451	Coronary arteriograph.abnormal
SP076	Coronary artery bypass graft occlusion
8L40	Coronary artery bypass graft operation planned
792-1	Coronary artery bypass graft operations
G340-2	Coronary artery disease
G332	Coronary artery spasm
^ESCTCO392002	Coronary artery spasm angina
G340	Coronary atherosclerosis
^ESCTCO337142	Coronary heart disease
8CMP	Coronary heart disease care plan
EMISNQCO115	Coronary heart disease care plan
EMISNQCO148	Coronary heart disease confirmed
8CEJ	Coronary heart disease leaflet given
8B3k	Coronary heart disease medication review
^ESCTCO463503	Coronary heart disease monitoring
9Ob	Coronary heart disease monitoring administration
9Ob8	Coronary heart disease monitoring check done
EMISNQCO168	Coronary heart disease monitoring in primary care
EMISNQCO169	Coronary heart disease monitoring in secondary care
6A4	Coronary heart disease review
EMISNQCO113	Coronary microvascular disease
G39	Coronary microvascular disease
G30-2	Coronary thrombosis
G30-98	Coronary thrombosis
G312	Coronary thrombosis not resulting in myocardial infarction
7925-1	Creation of bypass from mammary artery to coronary artery
G311-1	Crescendo angina
^ESCTCT660113	CT - Coronary thrombosis
889A	Diab mellit insulin-glucose infus acute myocardial infarct
^ESCTDI796695	Diabetic angina pectoris associated with type 2 diabetes mellitus
^ESCTDI605660	DIGAMI - diabetes mellitus insulin-glucose infusion in acute myocardial infarction
79260	Double anastom thoracic arteries to coronary arteries NEC
79250	Double anastomosis of mammary arteries to coronary arteries
G3401	Double coronary vessel disease
79251	Double implant of mammary arteries into coronary arteries
^ESCTDO477608	Double vessel coronary artery disease
G310-1	Dressler's syndrome
^ESCTDU593536	Duke coronary artery disease score
ESCTDU1	Duke's coronary artery disease score
3233	ECG: antero-septal infarct.
3236	ECG: lateral infarction
323Z	ECG: myocardial infarct NOS
323	ECG: myocardial infarction
322	ECG: myocardial ischaemia
322Z	ECG: myocardial ischaemia NOS
3232	ECG: old myocardial infarction
32B	ECG: Q wave
32B2	ECG: Q wave abnormal
32BZ	ECG: Q wave NOS
32B3	ECG: Q wave pathological
320000	ECG: S-T depression
3235	ECG: subendocardial infarct
^ESCTEK458609	EKG: old myocardial infarction
^ESCTEK458678	EKG: ventricular fibrillation
^ESCTEL458610	Electrocardiographic old myocardial infarction
792B0	Endarterectomy of coronary artery NEC
^ESCT1272116	Endarterectomy of coronary artery NEC
187	Frequency of angina
^ESCT1222076	Haemopericardium due to and following acute myocardial infarction
G360	Haemopericardium/current comp folow acut myocard infarct
G32-1	Healed myocardial infarction
G30-4	Heart attack
^ESCTHE477622	Hemopericardium as current complication following acute myocardial infarction
^ESCT1222075	Hemopericardium due to and following acute myocardial infarction
G3-3	IHD - Ischaemic heart disease
G311-2	Impending infarction
G308	Inferior myocardial infarction NOS
79294	Insertion of coronary artery stent
79295	Insertion of drug-eluting coronary artery stent
G343	Ischaemic cardiomyopathy
G33z4	Ischaemic chest pain
G3	Ischaemic heart disease
^ESCTIS477603	Ischaemic heart disease - angina
G3z	Ischaemic heart disease NOS
G305	Lateral myocardial infarction NOS
79253-1	LIMA single anastomosis
8BGC	Long term dual antiplatelet drug therapy indicated
G210z	Malignant hypertensive heart disease NOS
SP003	Mechanical complication of coronary bypass
G30-5	MI - acute myocardial infarction
G3110-1	MI - Myocardial infarction aborted
^ESCTMI505646	MI - Silent myocardial infarction
G31y1	Microinfarction of heart
^ESCTMU356235	Mural aneurysm of heart
G3411-1	Mural cardiac aneurysm
G30A	Mural thrombosis
G3110	Myocardial infarction aborted
G33z6	New onset angina
G3300	Nocturnal angina
G704	Non-obstructive coronary atherosclerosis
G32	Old myocardial infarction
EMISNQON8	On coronary heart disease register
79275	Open angioplasty of coronary artery
793Gy	OS perc translumina balloon angioplast stenting coronary art
G31	Other acute and subacute ischaemic heart disease
^ESCT1272700	Other acute and subacute ischaemic heart disease
G31y	Other acute and subacute ischaemic heart disease
G31yz	Other acute and subacute ischaemic heart disease NOS
G30y	Other acute myocardial infarction
G30yz	Other acute myocardial infarction NOS
G01yz	Other acute rheumatic heart disease NOS
7921-1	Other autograft bypass of coronary artery
7921	Other autograft replacement of coronary artery
7921z	Other autograft replacement of coronary artery NOS
7921y	Other autograft replacement of coronary artery OS
792D	Other bypass of coronary artery
^ESCT1272103	Other bypass of coronary artery
^ESCT1273305	Other bypass of coronary artery NOS
792Dz	Other bypass of coronary artery NOS
G3411	Other cardiac wall aneurysm
^ESCT1273028	Other chronic ischaemic heart disease
G34	Other chronic ischaemic heart disease
G34z	Other chronic ischaemic heart disease NOS
G41yz	Other chronic pulmonary heart disease NOS
792C	Other replacement of coronary artery
7922y	Other specified allograft replacement of coronary artery
G301	Other specified anterior myocardial infarction
G34y	Other specified chronic ischaemic heart disease
G34yz	Other specified chronic ischaemic heart disease NOS
^ESCT1272182	Other specified connection of other thoracic artery to coronary artery
G3y	Other specified ischaemic heart disease
792Dy	Other specified other bypass of coronary artery
7923y	Other specified prosthetic replacement of coronary artery
792Cy	Other specified replacement of coronary artery
7924y	Other specified revision of bypass for coronary artery
^ESCTPA661919	Past history of myocardial infarction
793G1	Perc tran ball angio ins 3 or more drug elut stents cor art
793G0	Perc translum ball angio insert 1-2 drug elut stents cor art
793G2	Perc translum balloon angioplasty insert 1-2 stents cor art
793Gz	Perc translum balloon angioplasty stenting coronary art NOS
793G	Perc translumin balloon angioplasty stenting coronary artery
79282	Percut translum balloon angioplasty bypass graft coronary a
79281	Percut translum balloon angioplasty mult coronary arteries
79291-1	Percut translum coronary thrombolytic therapy- streptokinase
79283	Percut translum cutting balloon angioplasty coronary artery
7A4B8	Percut translum thrombolysis femoral graft streptokinase
79280	Percut transluminal balloon angioplasty one coronary artery
79291	Percut transluminal coronary thrombolysis with streptokinase
7928-1	Percutaneous balloon coronary angioplasty
793G3	Percutaneous cor balloon angiop 3 more stents cor art NEC
7A540	Percutaneous transluminal angioplasty of artery NEC
7A6H4	Percutaneous transluminal angioplasty of vascular graft
7A560	Percutaneous transluminal arterial thrombolysis reconstruct
7A548	Percutaneous transluminal atherectomy
79296	Percutaneous transluminal atherectomy of coronary artery
7A564	Percutaneous transluminal balloon angioplasty of artery
79290	Percutaneous transluminal laser coronary angioplasty
7A547	Percutaneous transluminal thrombolysis of artery
7A6S3	Percutaneous transluminal venous thrombolysis NEC
7A6G1	Peroperative angioplasty
G32-2	Personal history of myocardial infarction
44HJ	Plasma creatinine phosphokinase MB isoenzyme level
44MH	Plasma troponin T level
32131-1	Positive exercise ECG test
G33z5	Post infarct angina
G501	Post infarction pericarditis
G304	Posterior myocardial infarction NOS
G310	Postmyocardial infarction syndrome
^ESCTPO357637	Postmyocardial infarction syndrome
G38	Postoperative myocardial infarction
G38z	Postoperative myocardial infarction, unspecified
G384	Postoperative subendocardial myocardial infarction
G380	Postoperative transmural myocardial infarction anterior wall
G381	Postoperative transmural myocardial infarction inferior wall
G383	Postoperative transmural myocardial infarction unspec site
G311	Preinfarction syndrome
G311z	Preinfarction syndrome NOS
G331	Prinzmetal's angina
7923-1	Prosthetic bypass of coronary artery
7A6H3	Prosthetic graft patch angioplasty
^ESCT1190462	Prosthetic replacement of coronary artery
7923	Prosthetic replacement of coronary artery
7923z	Prosthetic replacement of coronary artery NOS
79233	Prosthetic replacement of four or more coronary arteries
79230	Prosthetic replacement of one coronary artery
79232	Prosthetic replacement of three coronary arteries
79231	Prosthetic replacement of two coronary arteries
5C11	Radionuclide heart study abnormal
G3113	Refractory angina
792C0	Replacement of coronary arteries using multiple methods
792Cz	Replacement of coronary artery NOS
7924	Revision of bypass for coronary artery
7924z	Revision of bypass for coronary artery NOS
79240	Revision of bypass for one coronary artery
79242	Revision of bypass for three coronary arteries
79241	Revision of bypass for two coronary arteries
79253-2	RIMA single anastomosis
7A545	Rotary blade angioplasty
79293	Rotary blade coronary angioplasty
G363	Ruptur cardiac wall w'out haemopericard/cur comp fol ac MI
G364	Ruptur chordae tendinae/curr comp fol acute myocard infarct
^ESCTRU477625	Rupture of cardiac wall without hemopericardium as current complication following acute myocardial infarction
^ESCT1222078	Rupture of chordae tendinae due to and following acute myocardial infarction
G365	Rupture papillary muscle/curr comp fol acute myocard infarct
7920-1	Saphenous vein graft bypass of coronary artery
^ESCT1245171	Saphenous vein graft bypass of coronary artery
7920z	Saphenous vein graft replacement coronary artery NOS
7920	Saphenous vein graft replacement of coronary artery
7920y	Saphenous vein graft replacement of coronary artery OS
^ESCT1190438	Saphenous vein graft replacement of coronary artery OS
^ESCT1245172	Saphenous vein graft replacement of four or more coronary arteries
79203	Saphenous vein graft replacement of four+ coronary arteries
79200	Saphenous vein graft replacement of one coronary artery
^ESCT1245173	Saphenous vein graft replacement of three coronary arteries
79202	Saphenous vein graft replacement of three coronary arteries
^ESCT1245174	Saphenous vein graft replacement of two coronary arteries
79201	Saphenous vein graft replacement of two coronary arteries
G30-7	Silent myocardial infarction
G344	Silent myocardial ischaemia
79253	Single anastomosis of mammary artery to coronary artery NEC
79262	Single anastomosis of thoracic artery to coronary artery NEC
G3400	Single coronary vessel disease
79254	Single implantation of mammary artery into coronary artery
79263	Single implantation thoracic artery into coronary artery NEC
^ESCTSI477605	Single vessel coronary artery disease
G33z7	Stable angina
G33z0	Status anginosus
G33z1	Stenocardia
G31y2	Subendocardial ischaemia
G35	Subsequent myocardial infarction
G350	Subsequent myocardial infarction of anterior wall
G351	Subsequent myocardial infarction of inferior wall
G353	Subsequent myocardial infarction of other sites
G35X	Subsequent myocardial infarction of unspecified site
1J61	Suspected ischaemic heart disease
G33z2	Syncope anginosa
G30-6	Thrombosis - coronary
^ESCT1222079	Thrombosis of atrium, auricular appendage, and ventricle due to and following acute myocardial infarction
G31y3	Transient myocardial ischaemia
7928	Transluminal balloon angioplasty of coronary artery
7928z	Transluminal balloon angioplasty of coronary artery NOS
7928y	Transluminal balloon angioplasty of coronary artery OS
^ESCTTR505620	Triple vessel coronary artery disease
G340-1	Triple vessel disease of the heart
G306	True posterior myocardial infarction
G3111	Unstable angina
G311-3	Unstable angina
EGTON458	Unstable angina
G331-1	Variant angina pectoris
^ESCTVA392000	Variant angina pectoris
G362	Ventric septal defect/curr comp fol acut myocardal infarctn
G3410	Ventricular cardiac aneurysm
G3114	Worsening angina

[truncated: 7 more sheets: Hyperlipidaemia, Heart failure, Hypertension, Chronic kidney disease, Chronic respiratory disease, Diabetes, Cerebrovascular disease]
